# Supplementary material for: Loss of Asxl2 leads to myeloid malignancies in mice
Source: Nat Commun. 2017 Jun 8;8:15456. doi: 10.1038/ncomms15456 (PMC5472177; doi:10.1038/ncomms15456)
Supplement: Supplementary Data 1 — List of DEGs identified by RNA-seq. [file ncomms15456-s2.xlsx]

## Sheet: DEGs
ID	Gene	WT_mRNA_mean	KO_mRNA_mean	log2FC (KO/WT)	565_DEGs_log2FC (p<0.05)	top160_DEG_log2FC (p<0.05, FDR<0.25, and FC>=1.5)
1500017E21Rik:chr19:36619417-36689479	1500017E21Rik	0.19	0.058	-1.724	-1.72403	-
1700001L05Rik:chr15:83353846-83367297	1700001L05Rik	2.17	1.322	-0.715	-0.71482	-
1700008I05Rik:chrX:135654697-135693790	1700008I05Rik	0.016	0.298	4.238	4.23812	4.23812
1700030C10Rik:chr12:20804391-20815779	1700030C10Rik	0.079	0.233	1.561	1.56088	-
2210039B01Rik:chr12:73548482-73551986	2210039B01Rik	4.726	6.803	0.525	0.525472	-
2310005G13Rik:chr16:57036966-57071346	2310005G13Rik	0.448	1.651	1.883	1.88297	1.88297
4632428C04Rik:chr16:30008666-30021430	4632428C04Rik	0.078	0.177	1.189	1.18892	-
4931429I11Rik:chr9:40894848-40964112	4931429I11Rik	0.253	0.481	0.929	0.929297	-
4933440M02Rik:chr7:125331781-125349786	4933440M02Rik	1.041	1.801	0.791	0.790596	-
5730507C01Rik:chr12:18514509-18535254	5730507C01Rik	1.053	1.564	0.571	0.571286	-
5930403L14Rik:chr4:154630690-154636367	5930403L14Rik	0.139	0.332	1.259	1.25872	-
6030408B16Rik:chr15:101293211-101297426	6030408B16Rik	0.085	0.257	1.599	1.59919	-
9030619P08Rik:chr15:75427605-75431829	9030619P08Rik	2.821	4.25	0.591	0.59101	-
9030624G23Rik:chr12:24043201-24097269	9030624G23Rik	0.596	1.033	0.794	0.793603	-
AI848285:chr15:82206951-82212815	AI848285	0.198	0.482	1.283	1.28334	-
Aatk:chr11:120007315-120047145	Aatk	2.149	3.391	0.658	0.658174	-
Abcb4:chr5:8893720-8959226	Abcb4	10.924	7.931	-0.462	-0.461932	-
Abcc3:chr11:94343294-94392976	Abcc3	0.836	0.294	-1.509	-1.50893	-1.50893
Abcg1:chr17:31057693-31117981	Abcg1	3.643	5.147	0.499	0.498514	-
Abcg3:chr5:104935056-104982717	Abcg3	1.557	0.807	-0.949	-0.948533	-0.948533
Acacb:chr5:114165517-114250758	Acacb	0.227	0.339	0.577	0.577443	-
Ace:chr11:105967944-105989964	Ace	0.152	0.313	1.043	1.04293	-
Acss2:chr2:155518042-155562743	Acss2	3.613	2.455	-0.557	-0.557468	-
Acy3:chr19:3986660-3990005	Acy3	0.625	1.056	0.756	0.756237	-
Adamts6:chr13:104287872-104494763	Adamts6	0.78	0.441	-0.824	-0.824029	-
Adap2:chr11:80154161-80178827	Adap2	0.669	0.255	-1.392	-1.39225	-1.39225
Adk:chr14:21052573-21448569	Adk	18.583	13.065	-0.508	-0.508307	-
Aff2:chrX:69360330-69868037	Aff2	1.018	2.128	1.064	1.06434	1.06434
Agrn:chr4:156165289-156197488	Agrn	1.018	1.573	0.628	0.627865	-
Agtr1a:chr13:30336355-30382867	Agtr1a	0.428	0.222	-0.943	-0.943061	-
Ahdc1:chr4:133011505-133078110	Ahdc1	0.965	1.389	0.526	0.526267	-
Aif1:chr17:35170991-35176001	Aif1	2.621	1.617	-0.697	-0.696975	-
Akap12:chr10:4266328-4359471	Akap12	2.768	4.694	0.762	0.762	0.762
Akr1c18:chr13:4132626-4150631	Akr1c18	0.041	0.222	2.442	2.44235	-
Aldh1a7:chr19:20692952-20727556	Aldh1a7	2.212	0.858	-1.366	-1.3656	-1.3656
Aldh1l1:chr6:90550847-90599171	Aldh1l1	0.568	0.856	0.59	0.589883	-
Aldh3b2:chr19:3972327-3981665	Aldh3b2	0.522	0.946	0.856	0.856409	-
Alpl:chr4:137741730-137796384	Alpl	0.24	0.545	1.185	1.18452	-
Als2cl:chr9:110880173-110900530	Als2cl	0.391	0.705	0.85	0.849908	-
Amotl2:chr9:102717803-102733417	Amotl2	0.976	1.473	0.594	0.594108	-
Ankrd63:chr2:118699102-118703963	Ankrd63	0.243	0.41	0.758	0.75756	-
Aph1b:chr9:66775486-66795423	Aph1b	1.69	1.02	-0.729	-0.728908	-
Aplp2:chr9:31149556-31211815	Aplp2	11.652	7.839	-0.572	-0.571713	-
Apoe:chr7:19696243-19699166	Apoe	15.854	9.468	-0.744	-0.743768	-
Aqp1:chr6:55336298-55348555	Aqp1	40.514	29.163	-0.474	-0.474268	-
Aqp11:chr7:97726378-97738247	Aqp11	0.632	0.361	-0.808	-0.808033	-
Arhgap29:chr3:121953325-122016153	Arhgap29	0.305	0.07	-2.131	-2.13113	-2.13113
Arhgap5:chr12:52516076-52567851	Arhgap5	2.424	1.24	-0.967	-0.967003	-0.967003
Arhgap6:chrX:168795098-169304440	Arhgap6	1.447	0.883	-0.713	-0.712664	-
Arhgdig:chr17:26199182-26201350	Arhgdig	0.208	0.452	1.12	1.11977	-
Arhgef10l:chr4:140514484-140665905	Arhgef10l	0.729	1.148	0.655	0.655256	-
Arhgef26:chr3:62338776-62462221	Arhgef26	0.712	1.354	0.928	0.927831	0.927831
Arhgef28:chr13:97898594-98206165	Arhgef28	0.399	0.229	-0.801	-0.8009	-
Arl3:chr19:46531108-46573085	Arl3	2.547	1.533	-0.732	-0.732351	-
Arl5c:chr11:97989579-97996173	Arl5c	3.514	5.389	0.617	0.616758	-
Asns:chr6:7675170-7693182	Asns	18.961	12.744	-0.573	-0.573186	-
Asph:chr4:9449084-9669344	Asph	7.523	4.353	-0.789	-0.789324	-
Asxl2:chr12:3426856-3506849	Asxl2	8.325	1.07	-2.96	-2.96038	-2.96038
Atp6v0d2:chr4:19876837-19922566	Atp6v0d2	0.364	0.172	-1.082	-1.08217	-
Atp9a:chr2:168634437-168742136	Atp9a	0.172	0.355	1.044	1.04445	-
Axl:chr7:25756499-25788733	Axl	4.437	1.088	-2.028	-2.02831	-2.02831
B3galnt1:chr3:69573918-69598960	B3galnt1	0.314	0.169	-0.891	-0.891138	-
B3gnt8:chr7:25627623-25629490	B3gnt8	2.554	4.604	0.85	0.850286	-
B4galnt4:chr7:141061273-141072119	B4galnt4	0.192	0.408	1.088	1.08826	-
B630019K06Rik:chrX:8892352-8894964	B630019K06Rik	0.272	0.455	0.743	0.743307	-
BC049730:chr7:24709258-24714535	BC049730	4.448	6.588	0.567	0.566513	-
BC064078:chr6:128993019-129006649	BC064078	6.55	10.302	0.653	0.653455	-
Bank1:chr3:136053363-136326046	Bank1	1.883	1.083	-0.798	-0.797969	-
Bbs7:chr3:36573142-36613389	Bbs7	0.524	0.289	-0.858	-0.857799	-
Bcl3:chr7:19808461-19822755	Bcl3	0.651	1.108	0.767	0.767192	-
Bcl9l:chr9:44499135-44510412	Bcl9l	1.013	1.455	0.523	0.523039	-
Bend4:chr5:67392146-67427799	Bend4	0.69	0.412	-0.743	-0.743362	-
Bex4:chrX:136139044-136140437	Bex4	1.826	0.76	-1.264	-1.2637	-1.2637
Bfsp2:chr9:103424923-103480328	Bfsp2	1.682	2.739	0.704	0.703869	-
Bicd1:chr6:149408983-149563326	Bicd1	0.577	0.344	-0.747	-0.74654	-
Blk:chr14:63372836-63417187	Blk	0.888	1.734	0.966	0.965637	0.965637
Blnk:chr19:40928926-40994535	Blnk	6.659	10.222	0.618	0.618323	-
Bmf:chr2:118528756-118549678	Bmf	0.667	1.011	0.6	0.600166	-
Bmpr1a:chr14:34411067-34502546	Bmpr1a	0.486	0.851	0.81	0.809948	-
Bmpr2:chr1:59764278-59878081	Bmpr2	2.573	1.493	-0.785	-0.784768	-0.784768
Bok:chr1:93685693-93695762	Bok	0.535	0.935	0.804	0.804271	-
Bst1:chr5:43818892-43843468	Bst1	1.629	2.66	0.707	0.707364	-
Btbd11:chr10:85386813-85660292	Btbd11	0.356	0.725	1.026	1.02621	-
Btnl6:chr17:34507934-34517352	Btnl6	0.238	0.059	-2.011	-2.01135	-
C1qa:chr4:136895915-136898844	C1qa	9.11	2.087	-2.126	-2.12637	-2.12637
C1qb:chr4:136880144-136886177	C1qb	7.639	1.57	-2.282	-2.28236	-2.28236
C1qc:chr4:136889801-136892914	C1qc	9.339	1.87	-2.32	-2.32012	-2.32012
C1ra:chr6:124512620-124523440	C1ra	0.748	1.412	0.917	0.917009	0.917009
C1rb:chr6:124570429-124581044	C1rb	0.256	0.451	0.817	0.816549	-
C920025E04Rik:chr17:36109029-36111676	C920025E04Rik	1.56	2.396	0.619	0.619328	-
Cacna1e:chr1:154392518-154725920	Cacna1e	0.707	1.315	0.896	0.895746	0.895746
Cacna2d1:chr5:15934690-16374511	Cacna2d1	0.168	0.363	1.108	1.10829	-
Cadm1:chr9:47530351-47853385	Cadm1	0.597	0.2	-1.576	-1.57563	-1.57563
Calcrl:chr2:84330626-84425266	Calcrl	7.375	5.318	-0.472	-0.471816	-
Car1:chr3:14766213-14808365	Car1	179.836	109.971	-0.71	-0.709561	-0.709561
Car2:chr3:14886425-14900770	Car2	142.651	83.421	-0.774	-0.77401	-0.77401
Carns1:chr19:4164323-4175479	Carns1	1.263	2.036	0.689	0.688507	-
Casp12:chr9:5345475-5373034	Casp12	0.307	0.527	0.781	0.780541	-
Casp3:chr8:46617290-46639698	Casp3	25.204	16.186	-0.639	-0.638891	-0.638891
Ccdc135:chr8:95055102-95078141	Ccdc135	1.346	2.004	0.574	0.5743	-
Ccl19:chr4:42754524-42756518	Ccl19	0.241	0.726	1.589	1.58857	-
Ccl8:chr11:82115184-82116799	Ccl8	0.384	0	-16	-16	-
Ccnb1ip1:chr14:50789248-50795728	Ccnb1ip1	2.484	1.601	-0.634	-0.633528	-
Ccr3:chr9:124021970-124031689	Ccr3	1.85	0.567	-1.706	-1.70564	-1.70564
Cd109:chr9:78615545-78716260	Cd109	0.27	0.146	-0.884	-0.883635	-
Cd163:chr6:124304650-124330527	Cd163	2.837	1.233	-1.202	-1.20214	-1.20214
Cd180:chr13:102693557-102706631	Cd180	3.33	2.182	-0.61	-0.609674	-
Cd19:chr7:126408447-126414870	Cd19	7.354	10.777	0.551	0.551435	-
Cd200r1:chr16:44765735-44794977	Cd200r1	2.623	0.959	-1.452	-1.45203	-1.45203
Cd200r4:chr16:44820727-44839150	Cd200r4	0.371	0.122	-1.611	-1.61069	-1.61069
Cd209f:chr8:4102792-4105764	Cd209f	1.329	0.378	-1.815	-1.81454	-1.81454
Cd209g:chr8:4134735-4137707	Cd209g	0.654	0.171	-1.934	-1.93375	-1.93375
Cd4:chr6:124864692-124888209	Cd4	0.635	0.244	-1.38	-1.37958	-1.37958
Cd5l:chr3:87357880-87371074	Cd5l	4.173	0.779	-2.422	-2.42158	-2.42158
Cd6:chr19:10789338-10830058	Cd6	0.222	0.405	0.867	0.866781	-
Cd74:chr18:60803848-60812652	Cd74	41.147	28.848	-0.512	-0.512335	-
Cd79a:chr7:24897510-24902197	Cd79a	9.056	14.562	0.685	0.685255	-
Cd83:chr13:43785111-43803133	Cd83	0.375	0.206	-0.864	-0.863584	-
Cd86:chr16:36603868-36666077	Cd86	0.711	0.275	-1.37	-1.36966	-1.36966
Cd99l2:chrX:71420059-71492849	Cd99l2	2.181	1.43	-0.609	-0.60886	-
Cdc42bpa:chr1:179961088-180165602	Cdc42bpa	1.871	1.153	-0.699	-0.698774	-
Cdcp1:chr9:123172284-123216038	Cdcp1	0.118	0.209	0.823	0.823099	-
Cdh24:chr14:54631991-54641364	Cdh24	0.576	0.963	0.741	0.74064	-
Cdkn1a:chr17:29090985-29100722	Cdkn1a	1.335	2.3	0.785	0.784784	-
Cecr2:chr6:120666420-120771191	Cecr2	3.499	5.066	0.534	0.534056	-
Celsr1:chr15:85898757-86033777	Celsr1	1.951	2.735	0.487	0.487262	-
Celsr2:chr3:108390847-108415494	Celsr2	0.184	0.32	0.794	0.793997	-
Cenpv:chr11:62524943-62539261	Cenpv	4.172	1.967	-1.085	-1.08458	-1.08458
Cep170b:chr12:112722173-112746591	Cep170b	0.281	0.569	1.017	1.01673	1.01673
Ces1d:chr8:93166071-93197804	Ces1d	0.718	1.921	1.42	1.42005	1.42005
Ces2e:chr8:104926259-104934672	Ces2e	0.068	0.194	1.505	1.50522	-
Cetn4:chr3:37308626-37312446	Cetn4	0.377	0.119	-1.66	-1.6601	-
Chil3:chr3:106147553-106167564	Chil3	868.024	1284.13	0.565	0.564981	-
Chil4:chr3:106201490-106219479	Chil4	39.678	58.154	0.552	0.551545	-
Chit1:chr1:134111241-134151540	Chit1	2.602	4.128	0.666	0.66577	-
Chn2:chr6:54039931-54301812	Chn2	0.976	0.56	-0.802	-0.801541	-
Chp2:chr7:122219495-122222539	Chp2	0.477	0.11	-2.121	-2.12118	-2.12118
Chst10:chr1:38863872-38898160	Chst10	1.15	0.594	-0.952	-0.952243	-0.952243
Chst13:chr6:90308350-90325185	Chst13	3.683	5.321	0.531	0.530962	-
Chst3:chr10:60181527-60219260	Chst3	1.744	2.777	0.671	0.671105	-
Cldn1:chr16:26356645-26371839	Cldn1	3.288	4.722	0.522	0.522135	-
Cldn4:chr5:134945123-134946934	Cldn4	0.067	0.185	1.457	1.45705	-
Clec4a1:chr6:122921847-122934619	Clec4a1	0.753	0.411	-0.874	-0.874469	-
Clec4b2:chr6:123173022-123204671	Clec4b2	5.268	9.603	0.866	0.866232	0.866232
Col14a1:chr15:55307749-55520803	Col14a1	0.779	0.15	-2.372	-2.37181	-2.37181
Col1a1:chr11:94936269-94951856	Col1a1	0.246	0.432	0.814	0.814489	-
Col27a1:chr4:63215411-63334990	Col27a1	0.223	0.515	1.209	1.20906	1.20906
Col4a1:chr8:11198422-11312826	Col4a1	0.226	0.361	0.676	0.675884	-
Col4a2:chr8:11312828-11449287	Col4a2	0.24	0.485	1.014	1.01447	1.01447
Col5a1:chr2:27886424-28039510	Col5a1	1.323	1.952	0.561	0.560923	-
Colq:chr14:31523083-31577383	Colq	0.222	0.459	1.046	1.04638	-
Cox17:chr16:38346998-38352763	Cox17	34.11	22.172	-0.621	-0.621445	-
Cpa3:chr3:20215615-20242181	Cpa3	14.142	6.602	-1.099	-1.09906	-1.09906
Cplx2:chr13:54371348-54383917	Cplx2	3.364	6.254	0.894	0.894438	0.894438
Crip1:chr12:113152011-113153879	Crip1	61.607	96.287	0.644	0.644238	-
Crlf2:chr5:109554708-109558993	Crlf2	2.606	4.288	0.719	0.718749	-
Ctsk:chr3:95499209-95509387	Ctsk	5.617	2.982	-0.914	-0.913746	-0.913746
Ctsl:chr13:64363213-64370306	Ctsl	5.447	3.395	-0.682	-0.682039	-
Cyp27a1:chr1:74713573-74737890	Cyp27a1	0.933	1.51	0.694	0.694327	-
Cyp2j9:chr4:96568428-96591485	Cyp2j9	1.292	1.977	0.614	0.613641	-
D10Bwg1379e:chr10:18588010-18743758	D10Bwg1379e	0.246	0.431	0.806	0.806446	-
D330045A20Rik:chrX:139480366-139554580	D330045A20Rik	0.282	0.143	-0.978	-0.978251	-
Dab2:chr15:6299788-6440709	Dab2	0.175	0.04	-2.124	-2.12432	-2.12432
Dbn1:chr13:55473427-55488076	Dbn1	0.176	0.407	1.209	1.20944	-
Dcbld1:chr10:52233618-52321377	Dcbld1	0.108	0.782	2.854	2.85381	2.85381
Ddx3y:chrY:1260714-1286613	Ddx3y	6.627	0.001	-12.292	-12.2915	-12.2915
Dnaaf3:chr7:4522956-4532442	Dnaaf3	0.584	1.049	0.846	0.845603	-
Dnajc12:chr10:63382442-63408840	Dnajc12	1.915	1.232	-0.636	-0.636439	-
Dnal1:chr12:84114327-84143510	Dnal1	0.216	0.127	-0.765	-0.764826	-
Dntt:chr19:41029274-41059525	Dntt	38.967	53.397	0.455	0.4545	-
Doc2g:chr19:4003384-4007005	Doc2g	0.781	1.265	0.697	0.696816	-
Dock7:chr4:98936658-99120915	Dock7	4.044	2.343	-0.787	-0.787346	-0.787346
Dok3:chr13:55523234-55528538	Dok3	13.137	19.232	0.55	0.549867	-
Dpm3:chr3:89266460-89267079	Dpm3	12.841	20.794	0.695	0.695387	-
Dse:chr10:34151392-34207551	Dse	0.633	0.179	-1.819	-1.81947	-1.81947
Dsp:chr13:38151293-38198577	Dsp	1.204	0.341	-1.819	-1.81868	-1.81868
Dusp5:chr19:53529317-53541322	Dusp5	0.701	1.395	0.993	0.993045	-
Dync2li1:chr17:84626498-84655564	Dync2li1	0.875	0.418	-1.067	-1.06688	-
Dyrk3:chr1:131128440-131138234	Dyrk3	3.711	2.563	-0.534	-0.533682	-
Ebf1:chr11:44618099-45008096	Ebf1	3.581	6.022	0.75	0.749655	-
Egr1:chr18:34861206-34864956	Egr1	1.177	1.857	0.658	0.658226	-
Eif2s3y:chrY:1010611-1028598	Eif2s3y	11.779	0	-16	-16	-16
Elovl7:chr13:108214403-108287107	Elovl7	0.902	0.614	-0.554	-0.553786	-
Emilin1:chr5:30913785-30921273	Emilin1	10.957	15.165	0.469	0.468883	-
Enpep:chr3:129269176-129332749	Enpep	0.214	0.452	1.077	1.07742	1.07742
Enpp1:chr10:24641410-24712102	Enpp1	1.441	0.596	-1.274	-1.27433	-1.27433
Epb4.1l3:chr17:69156809-69289987	Epb4.1l3	0.478	0.275	-0.798	-0.798183	-
Epb4.1l4b:chr4:57061725-57143156	Epb4.1l4b	3.512	5.02	0.515	0.515215	-
Epb4.1l5:chr1:119545032-119649000	Epb4.1l5	0.493	0.225	-1.135	-1.13549	-
Epdr1:chr13:19591707-19619830	Epdr1	3.229	2.19	-0.56	-0.560311	-
Epha2:chr4:141301220-141329384	Epha2	0.407	0.884	1.119	1.11881	1.11881
Epha7:chr4:28813130-28967503	Epha7	0.872	0.497	-0.811	-0.810637	-
Ephb2:chr4:136653609-136836011	Ephb2	0.347	0.607	0.808	0.808368	-
Ephx1:chr1:180989555-181017495	Ephx1	0.859	0.435	-0.983	-0.983133	-
Eps8l2:chr7:141339001-141363016	Eps8l2	0.099	0.236	1.251	1.25105	-
Erdr1:chrY:90785441-90816465	Erdr1	5.198	11.679	1.168	1.168	1.168
Ermap:chr4:119175456-119190011	Ermap	15.492	10.124	-0.614	-0.613753	-
Evpl:chr11:116220558-116238091	Evpl	0.174	0.399	1.198	1.1977	1.1977
Eya1:chr1:14168957-14310199	Eya1	0.581	0.052	-3.494	-3.4941	-3.4941
Fabp4:chr3:10204342-10208576	Fabp4	1.248	0.616	-1.019	-1.01925	-
Fam129c:chr8:71597645-71608149	Fam129c	5.15	8.015	0.638	0.638217	-
Fam135a:chr1:24010757-24100341	Fam135a	0.275	0.527	0.936	0.936004	0.936004
Fam167a:chr14:63436393-63465502	Fam167a	0.213	0.402	0.916	0.915681	-
Fam171a2:chr11:102436980-102447663	Fam171a2	0.092	0.182	0.982	0.982427	-
Fam19a4:chr6:96831208-97060411	Fam19a4	0.044	0.479	3.456	3.45593	3.45593
Fam20c:chr5:138755080-138810063	Fam20c	0.39	0.713	0.872	0.871561	-
Farp1:chr14:121035573-121283726	Farp1	0.596	0.898	0.591	0.590595	-
Fcgr1:chr3:96282908-96293969	Fcgr1	0.204	0.03	-2.753	-2.75254	-2.75254
Fcna:chr2:25624666-25627974	Fcna	7.023	1.608	-2.127	-2.12687	-2.12687
Fgd6:chr10:94036000-94145339	Fgd6	0.547	0.323	-0.761	-0.760832	-
Fgf1:chr18:38838672-38918699	Fgf1	0.191	0.046	-2.062	-2.06187	-2.06187
Fn1:chr1:71585472-71653234	Fn1	1.376	3.823	1.474	1.4743	1.4743
Fnip2:chr3:79455970-79567679	Fnip2	3.819	2.57	-0.572	-0.571626	-
Fosb:chr7:19302695-19310045	Fosb	3.584	5.379	0.586	0.585628	-
Frmd4b:chr6:97286866-97617657	Frmd4b	1.283	0.636	-1.012	-1.01186	-1.01186
Frmd6:chr12:70825513-70902234	Frmd6	2.265	3.461	0.612	0.611928	-
Fxyd6:chr9:45370184-45396159	Fxyd6	0.247	0.48	0.961	0.961294	-
Fyb:chr15:6579846-6665608	Fyb	6.427	3.899	-0.721	-0.720987	-
Fzd8:chr18:9212855-9216201	Fzd8	0.165	0.363	1.133	1.13333	1.13333
Galnt3:chr2:66082765-66124793	Galnt3	1.975	1.315	-0.586	-0.586184	-
Gbp10:chr5:105215698-105239533	Gbp10	0.139	0.244	0.807	0.806771	-
Gbp4:chr5:105115766-105139586	Gbp4	0.313	0.565	0.854	0.853584	-
Gbp6:chr5:105270701-105293699	Gbp6	0.286	0.491	0.779	0.779451	-
Gcnt1:chr19:17326140-17372844	Gcnt1	4.834	3.217	-0.587	-0.587418	-
Gdf3:chr6:122605402-122610071	Gdf3	2.282	1.536	-0.572	-0.571581	-
Gfra1:chr19:58235580-58455398	Gfra1	1.48	2.415	0.707	0.707017	-
Gfra2:chr14:70890129-70979838	Gfra2	1.525	2.583	0.76	0.760203	-
Ggt1:chr10:75573592-75586182	Ggt1	0.088	0.2	1.175	1.17527	-
Gimap6:chr6:48701582-48708244	Gimap6	9.122	12.807	0.49	0.489545	-
Gjb3:chr4:127325234-127330836	Gjb3	0.853	1.496	0.811	0.811192	-
Gltscr1:chr7:15971261-15999495	Gltscr1	1.54	2.208	0.52	0.519652	-
Gm11837:chr4:14930640-14953030	Gm11837	0.996	0.275	-1.858	-1.85846	-1.85846
Gm15915:chr10:93674217-93683322	Gm15915	2.51	1.039	-1.272	-1.2723	-
Gm20743:chr1:164863120-164871438	Gm20743	0.432	0.729	0.755	0.754975	-
Gpd1:chr15:99717592-99725007	Gpd1	0.495	0.145	-1.769	-1.76949	-1.76949
Gpr65:chr12:98268634-98276722	Gpr65	5.686	3.7	-0.62	-0.61977	-
Gramd1c:chr16:43980349-44027945	Gramd1c	1.013	0.68	-0.575	-0.574659	-
Grap:chr11:61653320-61672777	Grap	1.26	2.177	0.789	0.78921	-
Grb7:chr11:98446833-98455373	Grb7	0.343	1.036	1.596	1.59621	1.59621
Grik5:chr7:25009850-25072369	Grik5	0.974	1.673	0.781	0.780795	-
Gypa:chr8:80494044-80510785	Gypa	7.622	5.251	-0.538	-0.537658	-
Gzma:chr13:113093826-113100981	Gzma	0.787	0.325	-1.278	-1.27797	-
H1f0:chr15:79028211-79030500	H1f0	5.351	10.216	0.933	0.932842	0.932842
H2-Q4:chr17:35379616-35384674	H2-Q4	34.339	46.477	0.437	0.436666	-
H2-Q5:chr17:35394098-35395630	H2-Q5	5.89	11.785	1.001	1.00057	1.00057
Has2:chr15:56665626-56694546	Has2	0.261	0.654	1.324	1.32351	1.32351
Hdac9:chr12:34047581-34917095	Hdac9	0.982	0.598	-0.716	-0.715765	-
Hectd2:chr19:36554638-36621135	Hectd2	0.261	0.063	-2.051	-2.05058	-
Hes5:chr4:154960922-154962371	Hes5	0.354	0.705	0.997	0.996648	-
Hist1h1c:chr13:23738806-23739531	Hist1h1c	472.63	667.699	0.498	0.498486	-
Hist1h1t:chr13:23695810-23696545	Hist1h1t	0.699	1.298	0.893	0.892903	-
Hist1h2ab:chr13:23751087-23751592	Hist1h2ab	125.366	177.119	0.499	0.498569	-
Hist1h2ac:chr13:23683472-23683959	Hist1h2ac	62.497	94.887	0.602	0.602427	-
Hist1h2ad:chr13:23574380-23574915	Hist1h2ad	44.377	72	0.698	0.698191	-
Hist1h2ae:chr13:23570662-23571220	Hist1h2ae	43.428	65.252	0.587	0.587409	-
Hist1h2af:chr13:23533910-23534378	Hist1h2af	48.949	80.323	0.715	0.714542	-
Hist1h2ah:chr13:22035121-22035643	Hist1h2ah	39.904	63.991	0.681	0.681324	-
Hist1h2ai:chr13:21716411-21716859	Hist1h2ai	65.971	105.325	0.675	0.674955	-
Hist1h2an:chr13:21786771-21787218	Hist1h2an	36.038	59.771	0.73	0.729931	-
Hist1h2ba:chr13:23933724-23934156	Hist1h2ba	35.01	61.235	0.807	0.806585	-
Hist1h2bc:chr13:23684198-23692480	Hist1h2bc	369.2	515.776	0.482	0.482343	-
Hist1h2be:chr13:23583669-23621124	Hist1h2be	485.834	697.932	0.523	0.522623	-
Hist1h2bf:chr13:23573759-23574190	Hist1h2bf	307.757	434.193	0.497	0.496544	-
Hist1h2bg:chr13:23571399-23571863	Hist1h2bg	414.433	563.315	0.443	0.442804	-
Hist1h2bh:chr13:23542922-23543444	Hist1h2bh	278.678	385.84	0.469	0.469407	-
Hist1h2bj:chr13:22043229-22043658	Hist1h2bj	268.592	382.755	0.511	0.511005	-
Hist1h2bk:chr13:22035820-22036320	Hist1h2bk	311.43	458.053	0.557	0.556608	-
Hist1h2bl:chr13:21715712-21716143	Hist1h2bl	384.756	539.083	0.487	0.486561	-
Hist1h2bn:chr13:21754122-21754553	Hist1h2bn	535.791	817.467	0.609	0.60949	-
Hist1h2bp:chr13:21787487-21789213	Hist1h2bp	249.287	350.04	0.49	0.48971	-
Hist1h2bq:chr13:21806411-21810199	Hist1h2bq	38.913	57.229	0.557	0.55651	-
Hist1h2br:chr13:21833742-21837530	Hist1h2br	39.349	56.597	0.524	0.524399	-
Hist1h3a:chr13:23761884-23762386	Hist1h3a	104.586	154.589	0.564	0.563746	-
Hist1h3b:chr13:23752379-23752840	Hist1h3b	249.518	366.095	0.553	0.553076	-
Hist1h3c:chr13:23745041-23745521	Hist1h3c	196.764	312.226	0.666	0.666125	-
Hist1h3e:chr13:23561895-23562365	Hist1h3e	196.996	322.039	0.709	0.709071	-
Hist1h3f:chr13:23544051-23544954	Hist1h3f	98.89	157.37	0.67	0.670259	-
Hist1h3g:chr13:23535417-23535909	Hist1h3g	125.721	188.817	0.587	0.58677	-
Hist1h3h:chr13:21717627-21718115	Hist1h3h	121.164	186.158	0.62	0.619568	-
Hist1h3i:chr13:21782914-21783397	Hist1h3i	145.423	224.578	0.627	0.626958	-
Hist1h4a:chr13:23760794-23761249	Hist1h4a	204.752	359.885	0.814	0.813656	0.813656
Hist1h4b:chr13:23756936-23757386	Hist1h4b	167.253	269.056	0.686	0.685875	-
Hist1h4c:chr13:23698083-23698458	Hist1h4c	365.264	596.278	0.707	0.707046	-
Hist1h4d:chr13:23581601-23581969	Hist1h4d	841.565	1361.57	0.694	0.694127	-
Hist1h4f:chr13:23551285-23551643	Hist1h4f	597.484	1053.63	0.818	0.818395	0.818395
Hist1h4h:chr13:23531043-23531478	Hist1h4h	282.269	492.306	0.802	0.802486	0.802486
Hist1h4i:chr13:22040959-22041362	Hist1h4i	165.926	283.094	0.771	0.770747	-
Hist1h4j:chr13:21735095-21735407	Hist1h4j	252.565	441.862	0.807	0.80694	-
Hist1h4k:chr13:21750144-21750553	Hist1h4k	304.289	517.393	0.766	0.76582	0.76582
Hist1h4n:chr13:21831792-21832158	Hist1h4n	221.1	440.665	0.995	0.994984	0.994984
Hist2h2ac:chr3:96220412-96220880	Hist2h2ac	94.643	149.97	0.664	0.664108	-
Hist2h3b:chr3:96268653-96269155	Hist2h3b	49.487	80.738	0.706	0.706217	-
Hist2h4:chr3:96262933-96263317	Hist2h4	218.644	329.726	0.593	0.592685	-
Hmgcll1:chr9:76014976-76136350	Hmgcll1	0.174	0.307	0.818	0.818239	-
Hmox1:chr8:75093617-75100593	Hmox1	11.275	2.573	-2.131	-2.13137	-2.13137
Hpgd:chr8:56294551-56321046	Hpgd	1.635	0.537	-1.605	-1.60528	-1.60528
Hpgds:chr6:65117292-65144730	Hpgds	1.114	0.661	-0.752	-0.752135	-
Hspa12a:chr19:58795750-58860984	Hspa12a	0.104	0.196	0.905	0.904868	-
Hspd1:chr1:55077833-55087932	Hspd1	92.731	67.58	-0.456	-0.456454	-
Hsph1:chr5:149616844-149636315	Hsph1	14.539	10.244	-0.505	-0.505144	-
Htr2a:chr14:74640839-74706859	Htr2a	0.487	0.297	-0.715	-0.714796	-
Hunk:chr16:90386396-90499553	Hunk	0.314	0.613	0.967	0.966615	0.966615
Icosl:chr10:78069367-78079525	Icosl	2.046	3.039	0.571	0.570698	-
Id3:chr4:136143821-136145392	Id3	1.517	2.94	0.955	0.954569	-
Ier2:chr8:84661330-84662852	Ier2	9.9	15.147	0.614	0.613564	-
Ifit3:chr19:34583528-34588982	Ifit3	0.351	0.124	-1.504	-1.50385	-1.50385
Ifitm1:chr7:140967428-140969827	Ifitm1	17.822	31.928	0.841	0.841125	0.841125
Ift81:chr5:122550203-122614518	Ift81	0.644	0.404	-0.672	-0.672378	-
Igf1:chr10:87859055-87937047	Igf1	0.799	0.28	-1.515	-1.51496	-
Igj:chr5:88519808-88527897	Igj	11.211	3.384	-1.728	-1.72816	-1.72816
Igll1:chr16:16860670-16863985	Igll1	22.116	39.457	0.835	0.835216	0.835216
Il12rb1:chr8:70808448-70821423	Il12rb1	0.342	0.554	0.698	0.697872	-
Il12rb2:chr6:67292017-67376137	Il12rb2	1.627	1.093	-0.573	-0.573071	-
Il18:chr9:50565367-50581837	Il18	1.815	0.809	-1.166	-1.16639	-1.16639
Il1rl1:chr1:40440627-40465414	Il1rl1	3.936	2.236	-0.816	-0.815818	-
Il3ra:chr14:14346494-14355490	Il3ra	2.073	3.962	0.934	0.934438	0.934438
Il7r:chr15:9506158-9529876	Il7r	3.969	6.047	0.607	0.607476	-
Inpp4b:chr8:81715199-82122561	Inpp4b	1.481	1.025	-0.53	-0.5301	-
Iqcb1:chr16:36828399-36872715	Iqcb1	2.12	1.339	-0.662	-0.6624	-
Isoc2b:chr7:4844959-4866179	Isoc2b	1.264	2	0.662	0.661679	-
Itga9:chr9:118606708-118901003	Itga9	0.416	0.214	-0.958	-0.957982	-0.957982
Itgad:chr7:128173945-128205503	Itgad	1.047	0.422	-1.312	-1.31199	-1.31199
Itgax:chr7:128129567-128150657	Itgax	0.916	1.362	0.572	0.572468	-
Itgb3:chr11:104607999-104670471	Itgb3	4.525	2.922	-0.631	-0.630798	-
Itgb5:chr16:33829664-33949338	Itgb5	1.526	0.83	-0.879	-0.879108	-0.879108
Itih5:chr2:10153542-10256529	Itih5	3.914	2.791	-0.488	-0.487734	-
Itm2a:chrX:107397194-107403360	Itm2a	0.726	0.382	-0.925	-0.924554	-
Itsn1:chr16:91729370-91920579	Itsn1	2.177	1.144	-0.928	-0.928003	-0.928003
Jag1:chr2:137081450-137116520	Jag1	0.423	0.741	0.809	0.808756	-
Junb:chr8:84976908-84978748	Junb	4.909	7.731	0.655	0.655301	-
Jund:chr8:70697738-70700616	Jund	2.725	4.37	0.681	0.681457	-
Kank3:chr17:33810522-33822914	Kank3	1.051	1.573	0.582	0.582214	-
Kcna2:chr3:107101566-107115005	Kcna2	0.207	0.05	-2.04	-2.04039	-2.04039
Kcng1:chr2:168261697-168269331	Kcng1	0.218	0.413	0.923	0.923414	-
Kcnj10:chr1:172341209-172374085	Kcnj10	0.44	0.108	-2.027	-2.02682	-2.02682
Kcnq3:chr15:65994914-66286224	Kcnq3	0.151	0.344	1.183	1.18298	-
Kdm5d:chrY:897787-943811	Kdm5d	2.815	0	-16	-16	-16
Kdm6a:chrX:18162666-18279358	Kdm6a	9.326	12.997	0.479	0.47876	-
Kitl:chr10:100015823-100100412	Kitl	0.174	0.071	-1.302	-1.30171	-1.30171
Klf2:chr8:72319061-72321654	Klf2	3.159	4.786	0.6	0.599583	-
Klf4:chr4:55527136-55532475	Klf4	1.902	3.309	0.799	0.79914	0.79914
Klhl8:chr5:103862049-103911229	Klhl8	0.665	0.418	-0.668	-0.667715	-
Klk1b22:chr7:44112682-44116876	Klk1b22	1.053	0.52	-1.018	-1.01781	-
Klrb1f:chr6:129045900-129057471	Klrb1f	4.649	7.716	0.731	0.730945	-
Krt80:chr15:101349570-101370125	Krt80	0.389	0.673	0.791	0.791342	-
Lamb2:chr9:108479861-108490530	Lamb2	0.107	0.285	1.41	1.40992	1.40992
Lck:chr4:129548343-129573641	Lck	1.732	2.748	0.666	0.666072	-
Ldoc1l:chr15:84553397-84557823	Ldoc1l	0.791	1.163	0.556	0.556395	-
Lect1:chr14:79637689-79662170	Lect1	0.238	0.613	1.365	1.36468	1.36468
Lef1:chr3:131110296-131224357	Lef1	3.602	6.396	0.828	0.828451	0.828451
Lgmn:chr12:102394097-102439697	Lgmn	4.133	2.372	-0.801	-0.801003	-
Lima1:chr15:99778467-99875456	Lima1	2.081	1.392	-0.58	-0.580425	-
Lipa:chr19:34492315-34527474	Lipa	10.155	7.375	-0.462	-0.461512	-
Lipg:chr18:74939321-74961263	Lipg	0.311	1.301	2.065	2.06518	2.06518
Lphn2:chr3:148815585-148954635	Lphn2	1.441	0.548	-1.395	-1.39525	-1.39525
Lpl:chr8:68880554-68906932	Lpl	2.882	1.703	-0.759	-0.758896	-
Lrba:chr3:86224689-86782694	Lrba	6.039	4.236	-0.511	-0.511461	-
Lrg1:chr17:56119677-56121946	Lrg1	8.551	14.898	0.801	0.800978	0.800978
Lrig1:chr6:94604528-94700145	Lrig1	0.446	0.24	-0.895	-0.894511	-
Ltc4s:chr11:50236471-50238471	Ltc4s	0.358	0.878	1.293	1.29314	-
Ly6d:chr15:74762055-74763567	Ly6d	4.37	6.479	0.568	0.568125	-
Ly6k:chr15:74796873-74799968	Ly6k	0.71	1.753	1.304	1.30364	1.30364
Mafb:chr2:160363676-160367065	Mafb	0.327	0.139	-1.234	-1.23411	-1.23411
Marveld2:chr13:100595956-100616971	Marveld2	0.141	0.269	0.938	0.93811	-
Mast4:chr13:102732488-103334492	Mast4	1.038	0.731	-0.506	-0.506011	-
Mboat2:chr12:24831598-24960299	Mboat2	2.94	1.887	-0.64	-0.639761	-
Mcf2l:chr8:12915892-13020509	Mcf2l	2.254	3.762	0.739	0.739382	-
Mcoln3:chr3:146121790-146140646	Mcoln3	0.219	0.069	-1.659	-1.65877	-
Megf6:chr4:154170712-154275721	Megf6	0.055	0.197	1.831	1.83113	1.83113
Mertk:chr2:128698996-128802188	Mertk	0.721	0.163	-2.147	-2.14653	-2.14653
Mfsd2b:chr12:4862437-4874359	Mfsd2b	10.304	7.318	-0.494	-0.493566	-
Mfsd6:chr1:52656304-52727318	Mfsd6	2.185	1.468	-0.574	-0.574338	-
Mfsd7b:chr1:191005831-191026190	Mfsd7b	4.996	3.567	-0.486	-0.48599	-
Miip:chr4:147860777-147868719	Miip	5.513	7.992	0.536	0.535787	-
Mmp17:chr5:129584213-129608211	Mmp17	0.124	0.3	1.274	1.2743	1.2743
Mns1:chr9:72438528-72458576	Mns1	11.618	7	-0.731	-0.730862	-
Mrap:chr16:90738323-90749776	Mrap	0.441	0.084	-2.4	-2.40027	-
Mrc1:chr2:14229413-14332023	Mrc1	4.015	0.863	-2.218	-2.21835	-2.21835
Mrgpre:chr7:143778362-143784500	Mrgpre	0.235	0.388	0.722	0.721653	-
Ms4a2:chr19:11615520-11623719	Ms4a2	5.649	3.649	-0.63	-0.630419	-
Ms4a7:chr19:11321038-11336146	Ms4a7	0.534	0.104	-2.362	-2.36167	-2.36167
Mt2:chr8:94172617-94173567	Mt2	6.006	3.696	-0.701	-0.700669	-
Mtap:chr4:89137369-89181090	Mtap	5.75	3.858	-0.576	-0.575904	-
Mtap7d3:chrX:56797952-56822325	Mtap7d3	0.757	0.476	-0.67	-0.669615	-
Mtus2:chr5:147957319-148316065	Mtus2	0.102	0.193	0.925	0.924575	-
Myl10:chr5:136693145-136701094	Myl10	3.975	8.718	1.133	1.1331	1.1331
Myl4:chr11:104550662-104587219	Myl4	1.155	1.966	0.767	0.766967	-
Myl9:chr2:156775463-156781657	Myl9	0.794	0.451	-0.817	-0.816739	-
Myo10:chr15:25622549-25813671	Myo10	1.233	0.769	-0.681	-0.681217	-
Myo18b:chr5:112688875-112896362	Myo18b	0.387	0.769	0.991	0.99123	0.99123
Myo1d:chr11:80482126-80780025	Myo1d	3.149	1.9	-0.729	-0.728704	-
Mypop:chr7:18991244-19001766	Mypop	0.15	0.283	0.913	0.912639	-
N4bp3:chr11:51643088-51651073	N4bp3	0.897	2.075	1.21	1.21003	1.21003
Naprt1:chr15:75890963-75894481	Naprt1	0.725	1.184	0.709	0.708696	-
Nckap1:chr2:80500511-80581182	Nckap1	1.931	1.232	-0.649	-0.648768	-
Necab1:chr4:14952244-15149131	Necab1	0.193	0.025	-2.924	-2.92403	-2.92403
Neurl1b:chr17:26414964-26446342	Neurl1b	1.247	1.93	0.631	0.630971	-
Nfia:chr4:97581942-98118876	Nfia	2.403	1.483	-0.696	-0.696272	-
Nkd2:chr13:73819327-73847631	Nkd2	0.131	0.32	1.286	1.28551	1.28551
Nlrc5:chr8:94472762-94527272	Nlrc5	2.522	3.543	0.491	0.490753	-
Nlrp3:chr11:59542685-59566956	Nlrp3	0.63	1.041	0.724	0.723898	-
Notch1:chr2:26457901-26503822	Notch1	7.108	9.748	0.456	0.455613	-
Nphp1:chr2:127740731-127788891	Nphp1	1.716	1.134	-0.597	-0.596911	-
Nphp4:chr4:152478141-152563184	Nphp4	0.214	0.357	0.742	0.742215	-
Npl:chr1:153503015-153549714	Npl	4.57	3.111	-0.555	-0.554678	-
Nr1h3:chr2:91184060-91195116	Nr1h3	0.586	0.323	-0.861	-0.860868	-
Nrarp:chr2:25180757-25183332	Nrarp	0.496	0.783	0.66	0.659855	-
Nrp1:chr8:128359072-128505475	Nrp1	2.197	1.47	-0.579	-0.579124	-
Ntn1:chr11:68209363-68386826	Ntn1	0.097	0.2	1.04	1.03999	-
Numbl:chr7:27258760-27282150	Numbl	0.217	0.422	0.96	0.959568	-
Nxpe2:chr9:48318003-48340898	Nxpe2	5.804	3.943	-0.558	-0.557891	-
Orm1:chr4:63344565-63348162	Orm1	13.099	22.621	0.788	0.788197	0.788197
Padi4:chr4:140745507-140774203	Padi4	10.238	14.574	0.509	0.509427	-
Parp3:chr9:106470352-106476651	Parp3	1.327	2.024	0.609	0.609009	-
Pax5:chr4:44531505-44710440	Pax5	4.248	6.455	0.604	0.603794	-
Pbx3:chr2:34171456-34372045	Pbx3	0.914	0.391	-1.227	-1.22674	-
Pcbp4:chr9:106453837-106464011	Pcbp4	0.21	0.485	1.208	1.20762	-
Pcdh7:chr5:57718020-58132240	Pcdh7	0.82	0.18	-2.189	-2.18901	-2.18901
Pdgfc:chr3:81036415-81214031	Pdgfc	0.277	0.079	-1.819	-1.81853	-1.81853
Perp:chr10:18845070-18857072	Perp	1.043	0.478	-1.126	-1.12643	-1.12643
Pgap1:chr1:54472999-54557684	Pgap1	0.242	0.09	-1.423	-1.42315	-1.42315
Pgr:chr9:8899832-8968611	Pgr	0.131	0.441	1.752	1.75176	1.75176
Pisd-ps1:chr11:3124020-3131944	Pisd-ps1	25.968	43.021	0.728	0.728329	0.728329
Pisd-ps2:chr17:3064317-3084183	Pisd-ps2	6.967	11.899	0.772	0.772218	0.772218
Pkd2:chr5:104459456-104505819	Pkd2	1.049	0.724	-0.536	-0.53576	-
Pknox2:chr9:36890978-37147322	Pknox2	0.166	0.448	1.437	1.4366	1.4366
Plag1:chr4:3901157-3938405	Plag1	0.971	0.64	-0.602	-0.602262	-
Pld3:chr7:27532017-27553112	Pld3	4.665	2.957	-0.657	-0.657357	-
Plek:chr11:16971205-17008718	Plek	14.178	8.716	-0.702	-0.702006	-0.702006
Plekha8:chr6:54595110-54645822	Plekha8	1.302	0.459	-1.503	-1.50289	-1.50289
Plekhg2:chr7:28359603-28372662	Plekhg2	1.358	2.008	0.565	0.564667	-
Pls3:chrX:75785653-75875170	Pls3	0.172	0.538	1.644	1.64433	1.64433
Plscr4:chr9:92457377-92492516	Plscr4	0.44	0.233	-0.917	-0.916664	-
Plxdc1:chr11:97923236-97986446	Plxdc1	0.852	1.314	0.626	0.625644	-
Plxnc1:chr10:94790865-94944578	Plxnc1	13.226	9.939	-0.412	-0.412228	-
Plxnd1:chr6:115954810-115995005	Plxnd1	5.414	7.836	0.534	0.533591	-
Pm20d2:chr4:33170405-33189737	Pm20d2	0.278	0.15	-0.895	-0.894518	-
Pou2af1:chr9:51213689-51240079	Pou2af1	5.833	8.59	0.558	0.558425	-
Ppap2c:chr10:79526428-79533787	Ppap2c	1.902	2.821	0.569	0.568612	-
Pparg:chr6:115361220-115490401	Pparg	0.739	0.375	-0.977	-0.977338	-
Ppbp:chr5:90768517-90770060	Ppbp	6.875	4.522	-0.604	-0.604358	-
Ppp1r16b:chr2:158666732-158766334	Ppp1r16b	1.915	2.803	0.55	0.54984	-
Prdm16:chr4:154316124-154636873	Prdm16	0.25	0.482	0.948	0.948119	0.948119
Prkar2b:chr12:31958478-32061279	Prkar2b	17.16	11.986	-0.518	-0.517661	-
Prkd3:chr17:78949404-79020816	Prkd3	12.371	9.295	-0.413	-0.412515	-
Pros1:chr16:62854333-62929340	Pros1	1.229	0.714	-0.784	-0.783801	-
Prss16:chr13:22002175-22009741	Prss16	1.898	0.904	-1.07	-1.06982	-1.06982
Prss34:chr17:25298393-25300161	Prss34	15.966	9.009	-0.826	-0.825543	-0.825543
Psd3:chr8:67689081-67974574	Psd3	1.857	1.267	-0.551	-0.551341	-
Ptk7:chr17:46564450-46629504	Ptk7	1.002	1.92	0.938	0.938498	0.938498
Ptpn13:chr5:103425191-103598361	Ptpn13	0.599	0.21	-1.51	-1.50977	-1.50977
Ptprcap:chr19:4154645-4156710	Ptprcap	14.781	21.614	0.548	0.548258	-
Ptprf:chr4:118208212-118291397	Ptprf	0.124	0.338	1.448	1.44849	1.44849
Ptprs:chr17:56412425-56476480	Ptprs	7.666	11.322	0.563	0.56254	-
Ptpru:chr4:131768456-131838278	Ptpru	1.133	1.767	0.641	0.640957	-
Ptrf:chr11:100956735-100970617	Ptrf	0.873	0.58	-0.589	-0.588571	-
Rab15:chr12:76797962-76822524	Rab15	0.196	0.386	0.979	0.978797	-
Rag1:chr2:101638251-101649532	Rag1	5.439	7.854	0.53	0.530057	-
Rapgefl1:chr11:98836784-98853005	Rapgefl1	0.333	0.544	0.711	0.710878	-
Raph1:chr1:60483184-60566765	Raph1	1.264	0.826	-0.613	-0.613036	-
Rasa4:chr5:136083915-136111861	Rasa4	5.771	8.308	0.526	0.525694	-
Rasgef1a:chr6:118066384-118091546	Rasgef1a	0.432	0.73	0.758	0.757584	-
Rasl11b:chr5:74195325-74199477	Rasl11b	2.267	3.292	0.538	0.537911	-
Rassf7:chr7:141215859-141218658	Rassf7	1.252	1.933	0.626	0.62599	-
Redrum:chr18:54422294-54453294	Redrum	0.291	0.066	-2.151	-2.15089	-2.15089
Rmrp:chr4:43492784-43493059	Rmrp	6386.14	9293.24	0.541	0.541238	-
Rnase2a:chr14:51255261-51256112	Rnase2a	0.706	1.471	1.058	1.05806	-
Rnf150:chr8:82863355-83091271	Rnf150	0.322	0.209	-0.628	-0.627877	-
Rnf17:chr14:56402696-56525031	Rnf17	0.532	0.34	-0.647	-0.64729	-
Rnf208:chr2:25242928-25244261	Rnf208	0.151	0.323	1.101	1.10061	-
Rnf223:chr4:156132169-156133419	Rnf223	0.078	0.231	1.576	1.57585	-
Robo4:chr9:37402045-37414022	Robo4	0.392	0.627	0.679	0.678518	-
Rpph1:chr14:50807446-50807771	Rpph1	5758.23	9790.63	0.766	0.765777	-
Rprl3:chr8:3803124-3803361	Rprl3	479.075	762.889	0.671	0.671223	-
Rsad2:chr12:26442742-26456452	Rsad2	1.137	0.645	-0.818	-0.817541	-
Rtkn:chr6:83135807-83152579	Rtkn	0.603	1.154	0.936	0.935509	-
S100a6:chr3:90612893-90614414	S100a6	30.191	43.293	0.52	0.520009	-
S1pr1:chr3:115710432-115715055	S1pr1	0.896	0.527	-0.764	-0.763733	-
Sapcd2:chr2:25372034-25378213	Sapcd2	1.812	2.643	0.544	0.544325	-
Scarf1:chr11:75513540-75526580	Scarf1	1.29	2.084	0.693	0.692579	-
Scd1:chr19:44394449-44407709	Scd1	1.414	0.665	-1.088	-1.08787	-1.08787
Scn4b:chr9:45139041-45154061	Scn4b	0.898	1.388	0.628	0.628437	-
Scnn1a:chr6:125321339-125344942	Scnn1a	1.194	1.718	0.525	0.524562	-
Sdc1:chr12:8771395-8793687	Sdc1	0.985	1.549	0.653	0.653495	-
Sdc2:chr15:32920722-33034721	Sdc2	0.306	0.719	1.234	1.23392	1.23392
Sdc3:chr4:130792536-130826318	Sdc3	2.202	0.71	-1.633	-1.63329	-1.63329
Sema3g:chr14:31217872-31229511	Sema3g	0.158	0.347	1.131	1.1307	1.1307
Sema6b:chr17:56123084-56140343	Sema6b	0.744	1.108	0.574	0.574385	-
Sema6d:chr2:124089968-124667789	Sema6d	0.278	0.114	-1.288	-1.28781	-
Sepp1:chr15:3270766-3280508	Sepp1	31.975	18.367	-0.8	-0.799842	-0.799842
Sept8:chr11:53519735-53544096	Sept8	10.251	6.878	-0.576	-0.575727	-
Serpinb10:chr1:107529002-107549271	Serpinb10	2.713	3.94	0.538	0.5384	-
Serpinh1:chr7:99345374-99353239	Serpinh1	0.122	0.254	1.061	1.06091	-
Sertad4:chr1:192844487-192851747	Sertad4	0.091	0.197	1.106	1.1064	-
Sh2d4a:chr8:68276527-68347704	Sh2d4a	2.282	1.247	-0.872	-0.872192	-0.872192
Sh3pxd2b:chr11:32347810-32428183	Sh3pxd2b	0.862	1.412	0.711	0.711	-
Siglec1:chr2:131069219-131086765	Siglec1	0.863	0.201	-2.103	-2.10269	-2.10269
Slamf6:chr1:171917536-171943868	Slamf6	2.185	3.145	0.525	0.525132	-
Slc11a1:chr1:74375202-74386051	Slc11a1	1.258	0.751	-0.744	-0.744284	-
Slc12a2:chr18:57878677-57946821	Slc12a2	1.732	1.215	-0.511	-0.511187	-
Slc15a2:chr16:36750163-36784962	Slc15a2	1.786	0.762	-1.229	-1.22869	-1.22869
Slc16a11:chr11:70213909-70216414	Slc16a11	0.312	0.587	0.912	0.911996	-
Slc22a3:chr17:12419973-12507704	Slc22a3	4.708	3.255	-0.532	-0.532345	-
Slc35d3:chr10:19847916-19851459	Slc35d3	0.36	0.203	-0.822	-0.82204	-
Slc40a1:chr1:45908069-45925594	Slc40a1	29.432	21.002	-0.487	-0.48688	-
Slc5a9:chr4:111875376-111902796	Slc5a9	0.11	0.205	0.904	0.903989	-
Slc7a8:chr14:54722214-54781886	Slc7a8	1.582	0.939	-0.752	-0.752204	-
Slc9a5:chr8:105348257-105369881	Slc9a5	0.303	0.461	0.605	0.604984	-
Slco2b1:chr7:99657803-99711340	Slco2b1	0.53	0.211	-1.326	-1.32641	-1.32641
Smtnl2:chr11:72390113-72411713	Smtnl2	1.394	2.183	0.647	0.646896	-
Sned1:chr1:93235896-93296448	Sned1	0.567	1.039	0.873	0.873076	0.873076
Sorcs2:chr5:36017180-36398139	Sorcs2	0.16	0.341	1.086	1.08625	1.08625
Sowaha:chr11:53476577-53480195	Sowaha	0.317	0.155	-1.032	-1.03159	-
Spic:chr10:88675269-88683023	Spic	1.516	0.397	-1.934	-1.93382	-1.93382
Spp1:chr5:104435110-104441053	Spp1	2.033	0.656	-1.632	-1.63249	-1.63249
Spsb4:chr9:96943481-97018355	Spsb4	0.39	0.768	0.976	0.976416	-
Spta1:chr1:174172775-174248449	Spta1	5.928	4.26	-0.477	-0.476848	-
Sqle:chr15:59315091-59331193	Sqle	6.751	4.665	-0.533	-0.533345	-
St14:chr9:31088589-31131799	St14	0.961	1.5	0.642	0.642492	-
St6galnac3:chr3:153202508-153725133	St6galnac3	0.704	0.331	-1.089	-1.08871	-1.08871
Stc2:chr11:31359440-31370061	Stc2	0.11	0.245	1.162	1.16236	-
Stfa1:chr16:36277147-36285371	Stfa1	2.329	4.7	1.013	1.01317	-
Ston2:chr12:91633008-91786436	Ston2	0.982	0.62	-0.663	-0.663238	-
Stox2:chr8:47180047-47352348	Stox2	0.182	0.301	0.725	0.725469	-
Sulf2:chr2:166073898-166155683	Sulf2	0.55	0.87	0.662	0.662453	-
Suox:chr10:128669886-128673918	Suox	2.062	1.316	-0.648	-0.64788	-
Susd3:chr13:49230830-49248706	Susd3	1.342	2.133	0.668	0.668495	-
Syde1:chr10:78584502-78591964	Syde1	0.305	0.503	0.72	0.719718	-
Syde2:chr3:145987869-146021720	Syde2	0.854	0.502	-0.766	-0.766203	-
Sytl1:chr4:133253089-133263087	Sytl1	4.734	6.869	0.537	0.537049	-
Tanc2:chr11:105589985-105929303	Tanc2	0.562	0.381	-0.559	-0.559206	-
Tap1:chr17:34187555-34197225	Tap1	12.959	18.335	0.501	0.500613	-
Tbc1d9:chr8:83165351-83272940	Tbc1d9	0.363	0.182	-0.999	-0.999313	-0.999313
Tert:chr13:73627000-73649041	Tert	0.293	0.484	0.723	0.723282	-
Timd4:chr11:46810798-46844333	Timd4	0.705	0.175	-2.006	-2.00645	-2.00645
Tjp1:chr7:65296164-65371244	Tjp1	0.796	0.067	-3.575	-3.57471	-3.57471
Tmcc3:chr10:94514856-94590954	Tmcc3	0.184	0.072	-1.359	-1.35887	-1.35887
Tmem108:chr9:103482935-103761837	Tmem108	0.205	0.356	0.796	0.796254	-
Tmem121:chr12:113185902-113189522	Tmem121	0.217	0.563	1.376	1.37585	1.37585
Tmem178:chr17:80944631-81001816	Tmem178	0.357	0.764	1.096	1.09624	-
Tmem231:chr8:111912017-111933791	Tmem231	0.344	0.159	-1.11	-1.11045	-
Tmem246:chr4:49584505-49597870	Tmem246	0.604	0.21	-1.522	-1.52183	-1.52183
Tnfrsf19:chr14:60963833-61046855	Tnfrsf19	0.847	1.413	0.738	0.738029	-
Trf:chr9:103208875-103230286	Trf	18.329	13.091	-0.486	-0.485524	-
Tspo:chr15:83563572-83574203	Tspo	60.175	81.761	0.442	0.442237	-
Ttll11:chr2:35751225-35979624	Ttll11	0.215	0.428	0.991	0.990808	-
Ubd:chr17:37193891-37196101	Ubd	0.305	0.089	-1.784	-1.78414	-
Ugt8a:chr3:125865342-125938550	Ugt8a	0.757	2.025	1.42	1.42036	1.42036
Usp18:chr6:121245905-121270917	Usp18	1.631	0.916	-0.832	-0.831529	-
Usp44:chr10:93831554-93858087	Usp44	0.514	0.236	-1.121	-1.12086	-
Ust:chr10:8204752-8518825	Ust	0.235	0.407	0.791	0.790524	-
Uty:chrY:1097143-1245738	Uty	4.107	0.003	-10.605	-10.6045	-10.6045
Vill:chr9:119052777-119071525	Vill	3.562	6.79	0.931	0.930831	0.930831
Vpreb1:chr16:16868400-16869255	Vpreb1	16.354	29.364	0.844	0.844381	0.844381
Vpreb2:chr16:17980564-17981080	Vpreb2	6.413	12.66	0.981	0.981268	0.981268
Vpreb3:chr10:75948311-75949646	Vpreb3	17.246	26.965	0.645	0.644809	-
Vstm4:chr14:32856755-32939489	Vstm4	0.221	0.042	-2.404	-2.40361	-2.40361
Wdr65:chr4:118554550-118620405	Wdr65	0.639	1.029	0.688	0.688259	-
Wdr86:chr5:24712268-24730680	Wdr86	0.248	0.521	1.073	1.07265	-
Xist:chrX:103460372-103483233	Xist	36.134	91.741	1.344	1.34422	1.34422
Zc3h12c:chr9:52111984-52168111	Zc3h12c	1.634	1.051	-0.636	-0.636021	-
Zdhhc8:chr16:18220752-18235136	Zdhhc8	1.599	2.348	0.554	0.554046	-
Zfp462:chr4:54947944-55083563	Zfp462	0.135	0.248	0.879	0.878811	-
Zfp579:chr7:4992851-4996101	Zfp579	0.491	0.794	0.693	0.693332	-
Zfp827:chr8:79028436-79193766	Zfp827	0.422	0.63	0.579	0.579398	-
