# Supplementary material for: Loss of Asxl2 leads to myeloid malignancies in mice
Source: Nat Commun. 2017 Jun 8;8:15456. doi: 10.1038/ncomms15456 (PMC5472177; doi:10.1038/ncomms15456)
Supplement: Supplementary Data 2 — List of DERs in H3K27ac and H3K4me1/2 identified by ChIP-seq. [file ncomms15456-s3.xlsx]

## Sheet: H3K27ac_DER
DERIdx	Chrom	Start	End	Gene	Change	log2FC	Function
H3K27ac_DER001	chr10	10448623	10450098	Adgb	up	-0.801	GeneBody
H3K27ac_DER002	chr10	10732539	10735074	Grm1	up	-0.525	GeneBody
H3K27ac_DER003	chr10	107868295	107873791	Otogl	down	0.302	GeneBody
H3K27ac_DER004	chr10	111833055	111837052	Gm20758	down	0.383	Gene050Kb
H3K27ac_DER005	chr10	111993499	112001164	Glipr1	down	0.193	GeneBody
H3K27ac_DER006	chr10	117062461	117064700	Cct2	up	-0.237	Promoter
H3K27ac_DER007	chr10	117392792	117394397	Cpsf6	down	0.488	Gene050Kb
H3K27ac_DER008	chr10	118096860	118105387	Mdm1	down	0.228	Gene050Kb
H3K27ac_DER009	chr10	118765133	118767188	Dyrk2	down	0.615	Gene100Kb
H3K27ac_DER010	chr10	120428145	120429579	Hmga2	down	0.757	GeneBody
H3K27ac_DER011	chr10	120474805	120477559	Hmga2	down	0.742	Promoter
H3K27ac_DER012	chr10	120663709	120666989	4921513I03Rik	down	0.442	Gene100Kb
H3K27ac_DER013	chr10	120679482	120688284	4921513I03Rik	down	0.219	Gene100Kb
H3K27ac_DER014	chr10	120875644	120876981	Msrb3	down	1.356	GeneBody
H3K27ac_DER015	chr10	120881339	120884805	Msrb3	down	0.355	GeneBody
H3K27ac_DER016	chr10	121506236	121507761	Rassf3	up	-0.651	Gene050Kb
H3K27ac_DER017	chr10	121624747	121627293	Xpot	up	-0.297	Promoter
H3K27ac_DER018	chr10	122813145	122816801	Ppm1h	down	0.612	GeneBody
H3K27ac_DER019	chr10	127164019	127167851	B4galnt1	up	-0.255	Promoter
H3K27ac_DER020	chr10	127593957	127598084	Lrp1	down	0.49	GeneBody
H3K27ac_DER021	chr10	127665452	127669617	1700012D01Rik,Nab2	up	-0.233	Promoter
H3K27ac_DER022	chr10	13963581	13968797	Hivep2	down	0.129	GeneBody
H3K27ac_DER023	chr10	13982062	13984527	Hivep2	down	0.422	GeneBody
H3K27ac_DER024	chr10	17484167	17486764	Intergenic	down	0.392	Intergenic
H3K27ac_DER025	chr10	17988676	17990668	Abracl	up	-0.567	Gene050Kb
H3K27ac_DER026	chr10	19169649	19171946	Gm20139	down	0.419	GeneBody
H3K27ac_DER027	chr10	19814134	19816460	Slc35d3	down	0.801	Gene050Kb
H3K27ac_DER028	chr10	19936236	19937763	Map3k5	down	0.878	Promoter
H3K27ac_DER029	chr10	19938410	19942233	Map3k5	down	0.427	GeneBody
H3K27ac_DER030	chr10	20103417	20106806	Map3k5	down	0.377	GeneBody
H3K27ac_DER031	chr10	20131851	20137512	Map3k5	down	0.373	GeneBody
H3K27ac_DER032	chr10	20232900	20236087	Map7	down	0.55	GeneBody
H3K27ac_DER033	chr10	20881918	20884115	Ahi1	down	0.96	Gene100Kb
H3K27ac_DER034	chr10	21025904	21028410	Ahi1	down	0.577	GeneBody
H3K27ac_DER035	chr10	26796069	26800959	Arhgap18	down	0.313	GeneBody
H3K27ac_DER036	chr10	31607937	31610084	Rnf217	up	-0.374	Promoter
H3K27ac_DER037	chr10	40140618	40142626	Slc16a10	down	0.389	Promoter
H3K27ac_DER038	chr10	40164122	40165733	Slc16a10	down	1.012	Gene050Kb
H3K27ac_DER039	chr10	40451264	40452707	Cdk19	up	-0.371	GeneBody
H3K27ac_DER040	chr10	40496080	40501191	Cdk19	down	0.255	Gene050Kb
H3K27ac_DER041	chr10	41886648	41890263	Sesn1	down	0.307	Promoter
H3K27ac_DER042	chr10	41977228	41979917	Armc2	down	0.622	GeneBody
H3K27ac_DER043	chr10	42273003	42278989	Foxo3	down	0.134	GeneBody
H3K27ac_DER044	chr10	51453159	51457431	Gp49a	down	0.538	Gene050Kb
H3K27ac_DER045	chr10	52233192	52234458	Dcbld1	up	-0.813	Promoter
H3K27ac_DER046	chr10	58350421	58356126	Lims1	down	0.35	GeneBody
H3K27ac_DER047	chr10	59429943	59432093	Oit3	down	0.737	GeneBody
H3K27ac_DER048	chr10	61782867	61784051	H2afy2	up	-0.776	Promoter
H3K27ac_DER049	chr10	62332392	62333976	Hk1	up	-1.017	GeneBody
H3K27ac_DER050	chr10	62499803	62512967	Srgn	down	0.17	GeneBody
H3K27ac_DER051	chr10	62548644	62550788	2510003E04Rik	down	0.595	Gene010Kb
H3K27ac_DER052	chr10	62600697	62603445	Ddx21	up	-0.301	Promoter
H3K27ac_DER053	chr10	66852083	66854106	Intergenic	down	0.564	Intergenic
H3K27ac_DER054	chr10	66863235	66865694	Intergenic	down	0.499	Intergenic
H3K27ac_DER055	chr10	67002602	67005592	LOC102634101	down	0.284	Promoter
H3K27ac_DER056	chr10	67104091	67105709	Reep3	down	1.14	Gene010Kb
H3K27ac_DER057	chr10	67126315	67128003	Jmjd1c	down	0.443	Promoter
H3K27ac_DER058	chr10	67607088	67608633	Ado	down	0.788	Gene100Kb
H3K27ac_DER059	chr10	68135785	68137200	Arid5b	down	0.87	GeneBody
H3K27ac_DER060	chr10	68275341	68283659	Arid5b	down	0.372	GeneBody
H3K27ac_DER061	chr10	74967031	74968016	Gnaz,Rtdr1	up	-0.866	GeneBody,Promoter
H3K27ac_DER062	chr10	75666457	75668770	Cabin1	up	-0.377	GeneBody
H3K27ac_DER063	chr10	76445493	76447572	2610028H24Rik	up	-0.652	Promoter
H3K27ac_DER064	chr10	76468075	76469693	Mcm3ap,Ybey	up	-0.342	Promoter
H3K27ac_DER065	chr10	76906013	76907204	Pcbp3	up	-0.83	GeneBody
H3K27ac_DER066	chr10	77032420	77035847	Slc19a1	up	-0.46	Promoter
H3K27ac_DER067	chr10	77536017	77538272	Itgb2	down	0.476	GeneBody
H3K27ac_DER068	chr10	77604891	77608316	Sumo3	up	-0.229	Promoter
H3K27ac_DER069	chr10	78168464	78170676	D10Jhu81e	up	-0.428	Promoter
H3K27ac_DER070	chr10	79668683	79670564	Tpgs1	up	-0.373	Promoter
H3K27ac_DER071	chr10	79873236	79887474	BC005764,Bc1,Elane	down	0.178	GeneBody,Promoter
H3K27ac_DER072	chr10	80343278	80345640	Adamtsl5,Bc1	up	-0.692	GeneBody
H3K27ac_DER073	chr10	80397292	80401622	Mbd3	up	-0.306	GeneBody
H3K27ac_DER074	chr10	80575670	80579778	Klf16	up	-0.32	Promoter
H3K27ac_DER075	chr10	81401461	81403525	Nfic	up	-0.551	GeneBody
H3K27ac_DER076	chr10	81405399	81418145	Mir1191b,Nfic	down	0.151	GeneBody,Promoter
H3K27ac_DER077	chr10	81493662	81500440	Ncln,S1pr4	up	-0.18	GeneBody,Promoter
H3K27ac_DER078	chr10	82899297	82900913	Txnrd1	up	-0.621	Gene010Kb
H3K27ac_DER079	chr10	83152944	83154689	Chst11	up	-0.93	GeneBody
H3K27ac_DER080	chr10	84439839	84441877	Nuak1	down	0.427	Promoter
H3K27ac_DER081	chr10	8765094	8766394	Sash1	up	-0.771	GeneBody
H3K27ac_DER082	chr10	88419754	88421851	Gnptab	down	0.464	GeneBody
H3K27ac_DER083	chr10	89451644	89454761	Nr1h4	down	0.377	GeneBody
H3K27ac_DER084	chr10	89764408	89765772	Uhrf1bp1l	down	0.961	GeneBody
H3K27ac_DER085	chr10	91136742	91139326	Tmpo	down	0.532	Gene010Kb
H3K27ac_DER086	chr10	91168020	91172982	Tmpo	down	0.162	Promoter
H3K27ac_DER087	chr10	93159409	93169024	Cdk17	down	0.16	Promoter
H3K27ac_DER088	chr10	93700407	93701876	Ntn4	down	1.07	GeneBody
H3K27ac_DER089	chr10	94354913	94358008	Gm4792	down	0.401	Gene100Kb
H3K27ac_DER090	chr10	94919014	94920970	Plxnc1	down	0.708	GeneBody
H3K27ac_DER091	chr10	95707402	95708939	Intergenic	down	1.036	Intergenic
H3K27ac_DER092	chr10	99193518	99195880	Poc1b	down	0.904	GeneBody
H3K27ac_DER093	chr10	99196936	99198798	Poc1b	down	0.599	GeneBody
H3K27ac_DER094	chr10	99203321	99205336	Poc1b	down	0.7	Gene010Kb
H3K27ac_DER095	chr10	99240439	99243724	Dusp6	down	0.746	Gene050Kb
H3K27ac_DER096	chr10	99259651	99266471	Dusp6	down	0.261	GeneBody
H3K27ac_DER097	chr10	99429932	99431871	Intergenic	down	0.676	Intergenic
H3K27ac_DER098	chr10	99457636	99463158	Intergenic	down	0.264	Intergenic
H3K27ac_DER099	chr10	99466522	99468483	Intergenic	down	0.671	Intergenic
H3K27ac_DER100	chr11	101008100	101010987	Atp6v0a1	down	0.291	Promoter
H3K27ac_DER101	chr11	101225464	101226774	Ezh1	down	0.535	Promoter
H3K27ac_DER102	chr11	101315142	101318086	Psme3	up	-0.205	Promoter
H3K27ac_DER103	chr11	102207467	102208947	Hdac5	up	-0.666	GeneBody
H3K27ac_DER104	chr11	103247438	103250636	Map3k14	down	0.506	GeneBody
H3K27ac_DER105	chr11	103342416	103347426	Arhgap27,Arhgap27os3	up	-0.237	GeneBody
H3K27ac_DER106	chr11	103359268	103361242	Arhgap27	up	-0.639	GeneBody
H3K27ac_DER107	chr11	104468407	104470216	Kansl1	down	0.351	Gene050Kb
H3K27ac_DER108	chr11	104581148	104584003	Myl4	down	0.615	GeneBody
H3K27ac_DER109	chr11	104595677	104597204	Myl4	down	1.1	Gene010Kb
H3K27ac_DER110	chr11	104607200	104610704	Itgb3	down	0.567	Promoter
H3K27ac_DER111	chr11	104636282	104638564	Itgb3	down	0.623	GeneBody
H3K27ac_DER112	chr11	106033505	106034502	Kcnh6	up	-1.527	GeneBody
H3K27ac_DER113	chr11	106097814	106098824	Map3k3	down	0.773	GeneBody
H3K27ac_DER114	chr11	106121376	106124809	Map3k3	down	0.337	GeneBody
H3K27ac_DER115	chr11	106313090	106314977	Cd79b	up	-0.534	Promoter
H3K27ac_DER116	chr11	106478299	106483117	Ern1	down	0.384	GeneBody
H3K27ac_DER117	chr11	107393293	107394676	Pitpnc1	down	0.657	GeneBody
H3K27ac_DER118	chr11	108425038	108426003	Cep112	down	0.895	Promoter
H3K27ac_DER119	chr11	111088301	111090193	Kcnj2	down	0.751	Gene050Kb
H3K27ac_DER120	chr11	114905953	114909165	Cd300a	down	0.304	Gene010Kb
H3K27ac_DER121	chr11	11563259	11571252	4930415F15Rik	down	0.294	Gene050Kb
H3K27ac_DER122	chr11	115669593	115671294	Grb2	up	-0.702	GeneBody
H3K27ac_DER123	chr11	115823583	115824982	Llgl2	up	-0.6	Promoter
H3K27ac_DER124	chr11	115897906	115905016	Recql5,Smim5	up	-0.27	GeneBody
H3K27ac_DER125	chr11	115909753	115913237	Recql5,Smim6	up	-0.374	GeneBody,Promoter
H3K27ac_DER126	chr11	116004029	116006369	Itgb4	up	-0.541	GeneBody
H3K27ac_DER127	chr11	116011354	116013076	Galk1	up	-0.452	Promoter
H3K27ac_DER128	chr11	116108663	116111352	Trim47	up	-0.636	Promoter
H3K27ac_DER129	chr11	116428493	116430243	Ubald2	down	0.695	Gene010Kb
H3K27ac_DER130	chr11	116580502	116581709	Ube2o	up	-0.657	Promoter
H3K27ac_DER131	chr11	11667061	11669541	Ikzf1	down	0.503	Gene050Kb
H3K27ac_DER132	chr11	11708067	11709749	Ikzf1	up	-0.99	GeneBody
H3K27ac_DER133	chr11	117316354	117321199	Sept9	down	0.262	GeneBody
H3K27ac_DER134	chr11	117325138	117327795	Sept9	up	-0.572	GeneBody
H3K27ac_DER135	chr11	117329585	117336869	Sept9	down	0.285	GeneBody
H3K27ac_DER136	chr11	117959268	117960293	Socs3	up	-0.699	Gene010Kb
H3K27ac_DER137	chr11	117967804	117970235	Socs3	up	-0.443	Promoter
H3K27ac_DER138	chr11	118014374	118016671	Pgs1	up	-0.644	GeneBody
H3K27ac_DER139	chr11	118347907	118349815	Timp2	up	-0.61	GeneBody
H3K27ac_DER140	chr11	118398129	118403100	Lgals3bp	up	-0.296	Promoter
H3K27ac_DER141	chr11	120436258	120438355	Nploc4	up	-0.251	Promoter
H3K27ac_DER142	chr11	120580060	120582812	Arhgdia	up	-0.254	Promoter
H3K27ac_DER143	chr11	120822429	120825694	Fasn	up	-0.295	Promoter
H3K27ac_DER144	chr11	121802558	121805544	Ptchd3	down	0.42	Gene050Kb
H3K27ac_DER145	chr11	17002161	17009609	Plek	down	0.571	Promoter
H3K27ac_DER146	chr11	18869835	18872802	Meis1	down	0.459	Gene010Kb
H3K27ac_DER147	chr11	20531560	20533479	Sertad2	down	0.672	Gene010Kb
H3K27ac_DER148	chr11	20631095	20633600	Sertad2	down	0.287	Promoter
H3K27ac_DER149	chr11	21570946	21572961	Mdh1,Wdpcp	up	-0.471	Promoter
H3K27ac_DER150	chr11	22840530	22861089	B3gnt2	down	0.109	Promoter
H3K27ac_DER151	chr11	22871145	22874072	B3gnt2	down	0.468	Gene050Kb
H3K27ac_DER152	chr11	24127234	24128413	Bcl11a	up	-0.792	GeneBody
H3K27ac_DER153	chr11	24241485	24245157	Bcl11a	down	0.335	Gene100Kb
H3K27ac_DER154	chr11	30165494	30168238	Sptbn1	down	0.516	GeneBody
H3K27ac_DER155	chr11	30194115	30199318	Sptbn1	down	0.248	Promoter
H3K27ac_DER156	chr11	3131586	3136058	Pisd-ps1,Sfi1	up	-0.295	GeneBody
H3K27ac_DER157	chr11	32226031	32227171	Mpg	up	-0.748	Promoter
H3K27ac_DER158	chr11	3288074	3295045	Mir3470a,Patz1	up	-0.211	GeneBody,Promoter
H3K27ac_DER159	chr11	33512817	33514101	Ranbp17	up	-0.663	Promoter
H3K27ac_DER160	chr11	34007670	34013094	Kcnip1	down	0.252	Gene050Kb
H3K27ac_DER161	chr11	34046126	34049419	Lcp2	down	0.371	Promoter
H3K27ac_DER162	chr11	4335263	4337580	Hormad2	down	0.661	Gene010Kb
H3K27ac_DER163	chr11	4422039	4424625	Hormad2	down	1.047	GeneBody
H3K27ac_DER164	chr11	48833364	48834676	Trim7	down	0.566	GeneBody
H3K27ac_DER165	chr11	49168813	49172754	Btnl9	down	0.508	GeneBody
H3K27ac_DER166	chr11	50130432	50138985	Tbc1d9b	down	0.195	Promoter
H3K27ac_DER167	chr11	50208455	50214958	Sqstm1	down	0.147	GeneBody
H3K27ac_DER168	chr11	5175067	5178017	Kremen1	down	0.789	Gene050Kb
H3K27ac_DER169	chr11	55134959	55138096	Slc36a3	down	0.527	GeneBody
H3K27ac_DER170	chr11	55197225	55198957	Slc36a1os	down	0.644	Promoter
H3K27ac_DER171	chr11	58126078	58127766	Gemin5	up	-0.806	GeneBody
H3K27ac_DER172	chr11	59190930	59192801	Guk1	up	-0.4	Promoter
H3K27ac_DER173	chr11	59471476	59472723	Zfp867	down	0.464	Promoter
H3K27ac_DER174	chr11	60045341	60047121	Pemt	up	-0.361	Promoter
H3K27ac_DER175	chr11	60174286	60178064	Rai1	up	-0.292	GeneBody
H3K27ac_DER176	chr11	60184568	60187871	Rai1	up	-0.46	GeneBody
H3K27ac_DER177	chr11	60208589	60212775	Srebf1	up	-0.534	GeneBody
H3K27ac_DER178	chr11	60415859	60418814	Atpaf2,Gid4	up	-0.247	Promoter
H3K27ac_DER179	chr11	60930733	60939033	Map2k3,Map2k3os	down	0.212	Promoter
H3K27ac_DER180	chr11	62004114	62007228	Specc1	down	0.467	GeneBody
H3K27ac_DER181	chr11	62151757	62154103	Specc1	down	1.054	GeneBody
H3K27ac_DER182	chr11	62166743	62169131	Specc1	down	0.966	GeneBody
H3K27ac_DER183	chr11	62184227	62188083	Specc1	down	0.551	GeneBody
H3K27ac_DER184	chr11	62202075	62203870	Specc1	down	0.706	GeneBody
H3K27ac_DER185	chr11	62538053	62539806	Cenpv	down	0.504	Promoter
H3K27ac_DER186	chr11	62549170	62552273	Gm1821,Ubb	down	0.246	Promoter
H3K27ac_DER187	chr11	67558495	67561133	Gas7	down	0.391	GeneBody
H3K27ac_DER188	chr11	67585650	67587174	Gas7	down	0.715	Promoter
H3K27ac_DER189	chr11	69407811	69420696	Kdm6b	down	0.108	GeneBody
H3K27ac_DER190	chr11	69604600	69606008	Atp1b2	up	-0.782	Promoter
H3K27ac_DER191	chr11	70017281	70019708	Dlg4	up	-0.498	Promoter
H3K27ac_DER192	chr11	74897774	74899576	Tsr1	up	-0.396	Promoter
H3K27ac_DER193	chr11	75152405	75155315	Smg6	down	0.477	GeneBody
H3K27ac_DER194	chr11	76586066	76590330	Abr	down	0.275	Gene010Kb
H3K27ac_DER195	chr11	76844972	76847598	Cpd	down	0.334	Promoter
H3K27ac_DER196	chr11	76989903	76993978	Blmh	down	0.95	Gene010Kb
H3K27ac_DER197	chr11	76995160	76998513	Slc6a4	down	0.83	Promoter
H3K27ac_DER198	chr11	77238718	77240976	Ssh2	down	0.608	GeneBody
H3K27ac_DER199	chr11	77516684	77521919	Abhd15	down	0.19	Promoter
H3K27ac_DER200	chr11	77783010	77787202	Myo18a	down	0.381	GeneBody
H3K27ac_DER201	chr11	78863335	78866154	Lyrm9	down	0.432	Gene050Kb
H3K27ac_DER202	chr11	79304748	79308171	Nf1	down	0.438	Gene050Kb
H3K27ac_DER203	chr11	79517702	79531871	Evi2a,Evi2a-evi2b,Evi2b,Nf1	down	0.204	GeneBody,Promoter
H3K27ac_DER204	chr11	83019955	83021257	Slfn8	down	0.61	Promoter
H3K27ac_DER205	chr11	83077292	83079962	Slfn2	down	0.46	Gene010Kb
H3K27ac_DER206	chr11	83532744	83537207	Ccl5	down	0.343	Gene010Kb
H3K27ac_DER207	chr11	83568509	83579959	Ccl9	down	0.284	Promoter
H3K27ac_DER208	chr11	83591723	83596012	Ccl6,E230016K23Rik	down	0.392	GeneBody,Promoter
H3K27ac_DER209	chr11	83617109	83619465	E230016K23Rik	down	0.567	GeneBody
H3K27ac_DER210	chr11	83638288	83642729	Ccl3	down	0.265	Gene010Kb
H3K27ac_DER211	chr11	86992234	86995111	Mir8115,Ypel2	down	0.35	GeneBody,Promoter
H3K27ac_DER212	chr11	87357647	87359444	Mir8115,Ppm1e	down	0.71	GeneBody,Promoter
H3K27ac_DER213	chr11	88067044	88070069	Vezf1	down	0.207	Promoter
H3K27ac_DER214	chr11	90223918	90226452	Mmd	down	0.572	Gene050Kb
H3K27ac_DER215	chr11	90239770	90241795	Mmd	down	0.753	Gene010Kb
H3K27ac_DER216	chr11	94273788	94275302	Luc7l3	up	-0.736	Gene050Kb
H3K27ac_DER217	chr11	9530174	9533354	Abca13	down	0.478	GeneBody
H3K27ac_DER218	chr11	95840903	95843801	Abi3,Gngt2	up	-0.478	Promoter
H3K27ac_DER219	chr11	97765644	97767385	Cwc25	up	-0.326	Promoter
H3K27ac_DER220	chr12	100275833	100278274	Gm10432	up	-0.575	Promoter
H3K27ac_DER221	chr12	100958046	100960517	Ccdc88c	up	-0.902	GeneBody
H3K27ac_DER222	chr12	100983148	100991640	Ccdc88c	up	-0.387	GeneBody
H3K27ac_DER223	chr12	101004793	101008642	Ccdc88c	up	-0.402	GeneBody
H3K27ac_DER224	chr12	102352735	102360144	Rin3	up	-0.218	GeneBody
H3K27ac_DER225	chr12	102643084	102644697	Itpk1	up	-0.762	GeneBody
H3K27ac_DER226	chr12	104993590	105007138	Syne3	down	0.446	GeneBody
H3K27ac_DER227	chr12	105007572	105014706	Syne3	down	0.169	GeneBody
H3K27ac_DER228	chr12	105030511	105034202	Glrx5,Mir3069,Scarna13,Snhg10	up	-0.25	Promoter
H3K27ac_DER229	chr12	111163538	111167953	Traf3	up	-0.242	Promoter
H3K27ac_DER230	chr12	111441674	111445150	Tnfaip2	up	-0.454	Promoter
H3K27ac_DER231	chr12	112585620	112591628	Inf2	up	-0.241	GeneBody
H3K27ac_DER232	chr12	112591655	112596125	Inf2	up	-0.258	GeneBody
H3K27ac_DER233	chr12	112672869	112675745	Akt1	up	-0.291	Promoter
H3K27ac_DER234	chr12	112865812	112869143	Gpr132	down	0.446	Gene010Kb
H3K27ac_DER235	chr12	113097501	113102017	Mta1	up	-0.38	Promoter
H3K27ac_DER236	chr12	113150712	113153573	Crip1	up	-0.337	Promoter
H3K27ac_DER237	chr12	113425014	113429347	Adam6b	down	0.481	Gene100Kb
H3K27ac_DER238	chr12	115979427	115980715	Zfp386	down	1.008	Gene100Kb
H3K27ac_DER239	chr12	17505954	17508042	Odc1	up	-0.682	Gene050Kb
H3K27ac_DER240	chr12	17689842	17693578	Hpcal1	up	-0.445	Promoter
H3K27ac_DER241	chr12	21207214	21209513	Asap2	up	-0.467	GeneBody
H3K27ac_DER242	chr12	24830565	24832275	Mboat2	down	0.564	Promoter
H3K27ac_DER243	chr12	25187269	25191984	Gm17746	down	0.255	Gene100Kb
H3K27ac_DER244	chr12	25239503	25240915	Intergenic	down	0.807	Intergenic
H3K27ac_DER245	chr12	25267258	25268558	Intergenic	down	0.854	Intergenic
H3K27ac_DER246	chr12	25269090	25270683	Intergenic	down	0.752	Intergenic
H3K27ac_DER247	chr12	26400755	26404010	Rnf144a	up	-0.439	GeneBody
H3K27ac_DER248	chr12	31948382	31951816	Hbp1	down	0.178	Promoter
H3K27ac_DER249	chr12	31957228	31959583	Prkar2b	down	0.623	GeneBody
H3K27ac_DER250	chr12	31994842	31998793	Prkar2b	down	0.391	GeneBody
H3K27ac_DER251	chr12	32014812	32019892	Prkar2b	down	0.298	GeneBody
H3K27ac_DER252	chr12	3425288	3428588	1110002L01Rik,Asxl2	down	0.201	Promoter
H3K27ac_DER253	chr12	36039362	36043115	Tspan13	down	0.457	Promoter
H3K27ac_DER254	chr12	4871970	4874787	Mfsd2b	up	-0.367	Promoter
H3K27ac_DER255	chr12	52503203	52505382	Arhgap5	down	0.424	Gene050Kb
H3K27ac_DER256	chr12	54185872	54193271	Egln3	down	0.224	GeneBody
H3K27ac_DER257	chr12	54443865	54445325	Gm7550	down	0.704	Gene100Kb
H3K27ac_DER258	chr12	55016166	55017644	2700097O09Rik	down	0.929	Gene050Kb
H3K27ac_DER259	chr12	55449944	55451166	Mir1198	down	1.051	GeneBody
H3K27ac_DER260	chr12	55487451	55494023	Mir1198,Nfkbia	down	0.202	GeneBody,Promoter
H3K27ac_DER261	chr12	69535960	69542943	Vcpkmt	down	0.175	Gene050Kb
H3K27ac_DER262	chr12	69862979	69865181	Map4k5	down	0.639	GeneBody
H3K27ac_DER263	chr12	69891991	69893711	Atl1,Map4k5	down	0.332	Promoter
H3K27ac_DER264	chr12	70139716	70141648	Abhd12b	down	0.626	Gene050Kb
H3K27ac_DER265	chr12	70230864	70233176	F730035M05Rik	down	0.782	GeneBody
H3K27ac_DER266	chr12	73907225	73909229	Hif1a	down	0.475	Promoter
H3K27ac_DER267	chr12	75817772	75819411	Syne2	down	0.57	Promoter
H3K27ac_DER268	chr12	76532423	76538835	Mir5135,Plekhg3	down	0.329	Promoter
H3K27ac_DER269	chr12	77133239	77136011	Intergenic	up	-0.522	Intergenic
H3K27ac_DER270	chr12	77210704	77213662	Fut8	up	-0.509	Gene050Kb
H3K27ac_DER271	chr12	77270373	77271463	Fut8	up	-0.849	GeneBody
H3K27ac_DER272	chr12	80167518	80169349	Actn1	up	-0.488	GeneBody
H3K27ac_DER273	chr12	80258722	80261241	Actn1	up	-0.47	Promoter
H3K27ac_DER274	chr12	80809216	80813077	4933426M11Rik	down	0.343	GeneBody
H3K27ac_DER275	chr12	82222239	82232852	Sipa1l1	down	0.331	GeneBody
H3K27ac_DER276	chr12	84407523	84409705	Ccdc176,Entpd5	up	-0.42	Promoter
H3K27ac_DER277	chr12	84847010	84848484	Ltbp2	up	-0.741	GeneBody
H3K27ac_DER278	chr12	84968738	84971815	Arel1,Fcf1	up	-0.308	Promoter
H3K27ac_DER279	chr12	85823795	85825792	0610007P14Rik,Ttll5	up	-0.359	Promoter
H3K27ac_DER280	chr12	85957679	85959620	Ttll5	down	0.577	GeneBody
H3K27ac_DER281	chr12	86829146	86837741	Irf2bpl	down	0.181	Gene050Kb
H3K27ac_DER282	chr12	86882413	86885502	Irf2bpl	down	0.311	Promoter
H3K27ac_DER283	chr12	86887272	86889735	Irf2bpl	down	0.319	Gene010Kb
H3K27ac_DER284	chr12	86946011	86951629	Cipc	down	0.21	Promoter
H3K27ac_DER285	chr12	87146395	87148703	Gstz1,Pomt2	up	-0.309	Promoter
H3K27ac_DER286	chr12	98258280	98260265	Galc	down	0.486	Promoter
H3K27ac_DER287	chr12	98267923	98271724	Gpr65	down	0.372	Promoter
H3K27ac_DER288	chr12	99238342	99240999	Foxn3	up	-0.706	GeneBody
H3K27ac_DER289	chr13	101735952	101737282	Pik3r1	down	0.671	GeneBody
H3K27ac_DER290	chr13	102692155	102696369	Cd180	down	0.364	Promoter
H3K27ac_DER291	chr13	104285006	104289451	Adamts6	down	0.352	Promoter
H3K27ac_DER292	chr13	105046693	105047937	Rgs7bp	down	0.802	GeneBody
H3K27ac_DER293	chr13	105293424	105294966	Rnf180	down	0.518	Promoter
H3K27ac_DER294	chr13	107093995	107095696	3830408C21Rik	down	0.752	Gene100Kb
H3K27ac_DER295	chr13	108179230	108180307	Ercc8	down	0.771	GeneBody
H3K27ac_DER296	chr13	108213838	108215404	Elovl7	down	0.628	Promoter
H3K27ac_DER297	chr13	108334567	108336428	Depdc1b	down	0.73	GeneBody
H3K27ac_DER298	chr13	108526012	108528628	Intergenic	down	0.516	Intergenic
H3K27ac_DER299	chr13	109229164	109233140	Pde4d	down	0.407	GeneBody
H3K27ac_DER300	chr13	109233414	109234849	Pde4d	down	1.028	GeneBody
H3K27ac_DER301	chr13	109238003	109240498	Pde4d	down	0.524	GeneBody
H3K27ac_DER302	chr13	109259778	109263854	Pde4d	down	0.8	GeneBody
H3K27ac_DER303	chr13	109298156	109300036	Pde4d	down	1.084	GeneBody
H3K27ac_DER304	chr13	109546012	109547585	Pde4d	down	0.855	GeneBody
H3K27ac_DER305	chr13	109902034	109904584	Mir1904,Pde4d	down	0.634	GeneBody,Promoter
H3K27ac_DER306	chr13	111633905	111635363	Mier3	down	0.981	Gene100Kb
H3K27ac_DER307	chr13	111803470	111810342	Map3k1	down	0.284	Promoter
H3K27ac_DER308	chr13	114914317	114916769	Itga2	down	0.523	GeneBody
H3K27ac_DER309	chr13	16260070	16262120	Intergenic	down	0.592	Intergenic
H3K27ac_DER310	chr13	20150849	20153658	Elmo1	down	0.763	GeneBody
H3K27ac_DER311	chr13	20162561	20164514	Elmo1	down	0.884	GeneBody
H3K27ac_DER312	chr13	22019875	22022596	Prss16	down	0.62	Gene050Kb
H3K27ac_DER313	chr13	22039715	22043345	Hist1h2ag,Hist1h2bj,Hist1h4i	down	0.476	Promoter
H3K27ac_DER314	chr13	23436928	23438914	C230035I16Rik	down	0.582	Gene010Kb
H3K27ac_DER315	chr13	23542505	23544639	Hist1h2bh,Hist1h3f	down	0.297	Promoter
H3K27ac_DER316	chr13	23745353	23746989	Hist1h2bb,Hist1h3c	down	0.331	Promoter
H3K27ac_DER317	chr13	23750336	23752531	Hist1h2ab,Hist1h3b	down	0.467	Promoter
H3K27ac_DER318	chr13	23913002	23915653	Slc17a4	down	0.485	Promoter
H3K27ac_DER319	chr13	28841634	28845432	2610307P16Rik	down	0.418	GeneBody
H3K27ac_DER320	chr13	28948002	28953858	Sox4	down	0.333	Promoter
H3K27ac_DER321	chr13	37558225	37561371	Intergenic	down	0.526	Intergenic
H3K27ac_DER322	chr13	37593977	37596809	Intergenic	down	0.468	Intergenic
H3K27ac_DER323	chr13	37759144	37761835	Rreb1	down	0.424	Gene100Kb
H3K27ac_DER324	chr13	38634195	38635689	Bloc1s5	up	-0.464	Promoter
H3K27ac_DER325	chr13	41484898	41488877	Nedd9	down	0.263	Promoter
H3K27ac_DER326	chr13	41500854	41503723	Nedd9	down	0.832	Gene050Kb
H3K27ac_DER327	chr13	41512160	41514500	Nedd9	down	0.647	Gene050Kb
H3K27ac_DER328	chr13	42090994	42094813	Hivep1	up	-0.341	GeneBody
H3K27ac_DER329	chr13	42974195	42975804	Phactr1	down	1.225	GeneBody
H3K27ac_DER330	chr13	43214251	43219211	Gfod1	down	0.358	GeneBody
H3K27ac_DER331	chr13	44535253	44536800	1700029N11Rik	down	0.825	Gene100Kb
H3K27ac_DER332	chr13	44980701	44986730	Dtnbp1	down	0.521	GeneBody
H3K27ac_DER333	chr13	45396792	45398808	Mylip	down	0.65	GeneBody
H3K27ac_DER334	chr13	45441704	45445677	Mylip	down	0.37	Gene050Kb
H3K27ac_DER335	chr13	50417305	50418732	Fbxw17	up	-0.943	Promoter
H3K27ac_DER336	chr13	51733297	51743722	Sema4d	down	0.15	GeneBody
H3K27ac_DER337	chr13	52582261	52585795	Syk	down	0.226	Promoter
H3K27ac_DER338	chr13	52792598	52794627	BB123696	down	0.644	Gene050Kb
H3K27ac_DER339	chr13	52979896	52982874	Nfil3	down	0.368	Promoter
H3K27ac_DER340	chr13	54216918	54220567	Hrh2	down	0.388	GeneBody
H3K27ac_DER341	chr13	56147719	56154970	H2afy	down	0.278	Gene050Kb
H3K27ac_DER342	chr13	56157701	56166371	Tifab	down	0.259	Gene010Kb
H3K27ac_DER343	chr13	56171104	56175180	Tifab	down	0.374	GeneBody
H3K27ac_DER344	chr13	60601106	60603384	Dapk1	up	-0.404	Promoter
H3K27ac_DER345	chr13	67080756	67082232	Zfp708	up	-0.713	Promoter
H3K27ac_DER346	chr13	67331706	67333246	Zfp595	up	-0.582	Promoter
H3K27ac_DER347	chr13	69532952	69535851	Papd7	up	-0.287	Promoter
H3K27ac_DER348	chr13	73936698	73939033	Brd9,Trip13	up	-0.33	Promoter
H3K27ac_DER349	chr13	75942790	75944301	Rhobtb3	down	0.522	Promoter
H3K27ac_DER350	chr13	80882231	80887436	Arrdc3	down	0.221	Promoter
H3K27ac_DER351	chr13	80948637	80949954	5430425K12Rik	down	0.744	Gene010Kb
H3K27ac_DER352	chr13	83064797	83066966	Intergenic	down	0.71	Intergenic
H3K27ac_DER353	chr13	83523075	83527291	Mef2c	down	0.389	GeneBody
H3K27ac_DER354	chr13	83569851	83575745	Mef2c	down	0.301	GeneBody
H3K27ac_DER355	chr13	91507680	91511486	Ssbp2	up	-0.399	GeneBody
H3K27ac_DER356	chr13	93976455	93977954	Arsb	down	0.717	Gene050Kb
H3K27ac_DER357	chr13	95324258	95326470	Zbed3	down	0.243	Promoter
H3K27ac_DER358	chr13	95656196	95658373	Iqgap2	up	-0.599	GeneBody
H3K27ac_DER359	chr13	95786997	95790192	Iqgap2	down	0.375	GeneBody
H3K27ac_DER360	chr13	95956150	95957623	Sv2c	down	0.823	Gene010Kb
H3K27ac_DER361	chr13	96509835	96511491	Polk	down	0.708	GeneBody
H3K27ac_DER362	chr13	98015381	98017025	Arhgef28	down	0.611	GeneBody
H3K27ac_DER363	chr13	98026450	98029490	Arhgef28	down	0.412	GeneBody
H3K27ac_DER364	chr14	102805353	102808135	Intergenic	down	0.319	Intergenic
H3K27ac_DER365	chr14	102906007	102908373	Kctd12	down	0.476	Gene100Kb
H3K27ac_DER366	chr14	102979514	102983641	Kctd12,Mir5130	down	0.366	Promoter
H3K27ac_DER367	chr14	105482815	105484010	4930449E01Rik	down	0.896	Gene050Kb
H3K27ac_DER368	chr14	105886111	105887466	Spry2	down	0.757	Gene010Kb
H3K27ac_DER369	chr14	105894429	105899602	Spry2	down	0.407	GeneBody
H3K27ac_DER370	chr14	105921533	105923696	Spry2	down	0.968	Gene050Kb
H3K27ac_DER371	chr14	118794779	118798434	Cldn10	up	-0.343	GeneBody
H3K27ac_DER372	chr14	121355726	121357401	Stk24	up	-1.376	GeneBody
H3K27ac_DER373	chr14	122022737	122024146	Ubac2	up	-0.832	Gene010Kb
H3K27ac_DER374	chr14	14632038	14634639	Slc4a7	down	0.336	Gene100Kb
H3K27ac_DER375	chr14	19974210	19977934	Gng2	down	0.37	Promoter
H3K27ac_DER376	chr14	20153884	20155243	Kcnk5	up	-0.776	GeneBody
H3K27ac_DER377	chr14	20171853	20175217	Kcnk5	up	-0.45	GeneBody
H3K27ac_DER378	chr14	20884238	20886888	Plau	down	0.583	Gene050Kb
H3K27ac_DER379	chr14	21812830	21814362	Samd8	down	0.791	Gene050Kb
H3K27ac_DER380	chr14	21847098	21849081	Comtd1	up	-0.352	Promoter
H3K27ac_DER381	chr14	21993431	21994651	Zfp503	down	0.886	Gene010Kb
H3K27ac_DER382	chr14	25376970	25380344	Zmiz1	down	0.223	Gene100Kb
H3K27ac_DER383	chr14	27335398	27337259	Arhgef3	down	0.637	Promoter
H3K27ac_DER384	chr14	27349378	27353531	Arhgef3	down	0.346	GeneBody
H3K27ac_DER385	chr14	27353622	27356532	Arhgef3	down	0.42	GeneBody
H3K27ac_DER386	chr14	27378444	27382334	Arhgef3	down	0.517	GeneBody
H3K27ac_DER387	chr14	31000225	31002581	Glt8d1,Spcs1	up	-0.318	Promoter
H3K27ac_DER388	chr14	31227875	31229377	Sema3g	up	-0.797	GeneBody
H3K27ac_DER389	chr14	31667129	31672400	Btd	down	0.223	GeneBody
H3K27ac_DER390	chr14	48120126	48122437	Peli2	down	0.35	Promoter
H3K27ac_DER391	chr14	54224152	54229086	Dad1	down	0.498	Gene010Kb
H3K27ac_DER392	chr14	54413149	54415190	Slc7a7	down	0.51	GeneBody
H3K27ac_DER393	chr14	55390979	55394416	Dhrs4	down	0.418	Gene100Kb
H3K27ac_DER394	chr14	55712996	55714327	Tgm1	down	0.833	Promoter
H3K27ac_DER395	chr14	60117422	60118931	Atp8a2	down	0.839	Gene050Kb
H3K27ac_DER396	chr14	60128270	60130849	Atp8a2	down	0.481	Gene050Kb
H3K27ac_DER397	chr14	60249903	60252808	Nupl1	up	-0.215	Promoter
H3K27ac_DER398	chr14	60720512	60723922	Spata13	down	0.352	GeneBody
H3K27ac_DER399	chr14	60731619	60740334	Spata13	down	0.255	GeneBody
H3K27ac_DER400	chr14	60740619	60746215	Spata13	down	0.52	GeneBody
H3K27ac_DER401	chr14	61646390	61649869	Dleu2	down	0.234	GeneBody
H3K27ac_DER402	chr14	61679836	61684823	Dleu2	down	0.148	GeneBody
H3K27ac_DER403	chr14	62871504	62872771	Wdfy2	down	1.201	GeneBody
H3K27ac_DER404	chr14	62940064	62942052	Wdfy2	down	0.589	GeneBody
H3K27ac_DER405	chr14	65111752	65114407	Extl3	down	0.514	Gene050Kb
H3K27ac_DER406	chr14	65357245	65359812	Zfp395	down	0.465	Promoter
H3K27ac_DER407	chr14	65373455	65377659	Zfp395	down	0.479	GeneBody
H3K27ac_DER408	chr14	69731348	69734511	Chmp7	up	-0.261	Promoter
H3K27ac_DER409	chr14	70054343	70059048	Pebp4	down	0.276	GeneBody
H3K27ac_DER410	chr14	70576463	70578949	Nudt18	up	-0.252	Promoter
H3K27ac_DER411	chr14	72601833	72603874	Fndc3a	up	-0.457	GeneBody
H3K27ac_DER412	chr14	72707839	72711261	Fndc3a	down	0.253	Promoter
H3K27ac_DER413	chr14	73433123	73435295	Itm2b	down	0.818	Gene050Kb
H3K27ac_DER414	chr14	74773899	74775343	Lrch1	up	-0.751	GeneBody
H3K27ac_DER415	chr14	75015735	75016972	5031414D18Rik,Mir466f-3	down	0.695	GeneBody,Promoter
H3K27ac_DER416	chr14	75068088	75070840	Mir466f-3	down	0.546	GeneBody
H3K27ac_DER417	chr14	75174188	75189218	Lcp1,Mir466f-3	down	0.294	GeneBody
H3K27ac_DER418	chr14	76503300	76506895	Tsc22d1	down	0.512	Promoter
H3K27ac_DER419	chr14	76663474	76667082	1700108F19Rik	down	0.293	Gene050Kb
H3K27ac_DER420	chr14	76686651	76691362	1700108F19Rik	down	0.661	GeneBody
H3K27ac_DER421	chr14	79123115	79124582	Vwa8	down	0.645	GeneBody
H3K27ac_DER422	chr14	79514921	79525532	Elf1	down	0.125	Promoter
H3K27ac_DER423	chr14	87415150	87418151	Tdrd3	up	-0.223	Promoter
H3K27ac_DER424	chr15	100215394	100216819	Dip2b	up	-0.957	GeneBody
H3K27ac_DER425	chr15	100672638	100676541	Cela1	down	0.337	GeneBody
H3K27ac_DER426	chr15	100719235	100721145	Galnt6	up	-1.035	Promoter
H3K27ac_DER427	chr15	100726664	100740453	Galnt6	up	-0.153	GeneBody
H3K27ac_DER428	chr15	100809716	100811304	Slc4a8	up	-0.807	GeneBody
H3K27ac_DER429	chr15	101335854	101339108	Krt80	down	0.449	Gene050Kb
H3K27ac_DER430	chr15	101372847	101378401	Krt80	down	0.518	Gene010Kb
H3K27ac_DER431	chr15	10484839	10487090	Brix1,Rad1	up	-0.344	Promoter
H3K27ac_DER432	chr15	12210891	12212674	Mtmr12	down	0.57	GeneBody
H3K27ac_DER433	chr15	25363866	25365095	Basp1	down	0.744	GeneBody
H3K27ac_DER434	chr15	25942340	25943716	Fam134b	up	-0.927	Promoter
H3K27ac_DER435	chr15	27519232	27520682	Ank	down	0.859	GeneBody
H3K27ac_DER436	chr15	27594863	27598180	Ank	down	0.386	GeneBody
H3K27ac_DER437	chr15	27663229	27673382	Fam105a	down	0.281	GeneBody
H3K27ac_DER438	chr15	27680263	27682262	Fam105a	down	0.409	Promoter
H3K27ac_DER439	chr15	27922239	27927726	Trio	down	0.383	GeneBody
H3K27ac_DER440	chr15	34044898	34051319	Mtdh	down	0.32	Gene050Kb
H3K27ac_DER441	chr15	34081210	34085883	Mtdh	down	0.207	Promoter
H3K27ac_DER442	chr15	36281714	36283840	Rnf19a	down	0.235	Promoter
H3K27ac_DER443	chr15	36639934	36641973	Pabpc1	down	0.746	Gene050Kb
H3K27ac_DER444	chr15	38467790	38474226	Azin1	down	0.228	Gene050Kb
H3K27ac_DER445	chr15	50771891	50774971	Trps1	down	0.667	GeneBody
H3K27ac_DER446	chr15	50869223	50870392	Trps1	down	0.671	GeneBody
H3K27ac_DER447	chr15	50887393	50890844	Mir1907,Trps1	down	0.609	Promoter
H3K27ac_DER448	chr15	55904583	55907385	Sntb1	down	0.601	Promoter
H3K27ac_DER449	chr15	57905811	57908505	Tbc1d31	down	0.361	Gene010Kb
H3K27ac_DER450	chr15	57916376	57918118	Tbc1d31	down	0.664	GeneBody
H3K27ac_DER451	chr15	57919983	57923754	Tbc1d31	down	0.439	GeneBody
H3K27ac_DER452	chr15	58144393	58146786	Wdyhv1	up	-0.432	GeneBody
H3K27ac_DER453	chr15	58748912	58751236	Tmem65	up	-0.549	Gene050Kb
H3K27ac_DER454	chr15	59711822	59713159	Trib1	down	1.083	Gene100Kb
H3K27ac_DER455	chr15	59794623	59797513	Gm19510	down	0.748	Promoter
H3K27ac_DER456	chr15	60822533	60825445	9930014A18Rik,Fam84b	up	-0.418	Promoter
H3K27ac_DER457	chr15	63701889	63706644	Gsdmc	down	0.26	Gene100Kb
H3K27ac_DER458	chr15	6553724	6557920	Fyb	down	0.388	Gene050Kb
H3K27ac_DER459	chr15	6567112	6570519	Fyb	down	0.438	Gene010Kb
H3K27ac_DER460	chr15	6573926	6575511	Fyb	down	0.918	Gene010Kb
H3K27ac_DER461	chr15	6578839	6581368	Fyb	down	0.765	Promoter
H3K27ac_DER462	chr15	66506791	66509138	Lrrc6	down	0.49	Gene010Kb
H3K27ac_DER463	chr15	66558269	66561610	Tmem71	down	0.421	Promoter
H3K27ac_DER464	chr15	66988339	66990485	Ndrg1	down	0.574	Gene050Kb
H3K27ac_DER465	chr15	67036391	67038528	St3gal1	down	0.596	Gene100Kb
H3K27ac_DER466	chr15	67038633	67040535	St3gal1	down	0.473	Gene100Kb
H3K27ac_DER467	chr15	6707261	6709752	Rictor	down	0.425	Promoter
H3K27ac_DER468	chr15	74909111	74911014	2010109I03Rik	down	0.756	Gene050Kb
H3K27ac_DER469	chr15	75615266	75617441	Zfp41	up	-0.57	Promoter
H3K27ac_DER470	chr15	76368113	76370064	Fam203a	up	-0.39	Promoter
H3K27ac_DER471	chr15	76722009	76725443	Arhgap39,C030006K11Rik,Lrrc24	up	-0.273	GeneBody,Promoter
H3K27ac_DER472	chr15	76756645	76759260	Arhgap39	up	-0.423	GeneBody
H3K27ac_DER473	chr15	76878770	76879979	Zfp7	up	-0.867	Promoter
H3K27ac_DER474	chr15	76898881	76901338	Commd5	up	-0.43	Promoter
H3K27ac_DER475	chr15	77829387	77843180	Myh9	down	0.158	Promoter
H3K27ac_DER476	chr15	77853415	77858538	Myh9	down	0.513	Gene050Kb
H3K27ac_DER477	chr15	78266857	78269458	Ncf4	down	0.788	Gene010Kb
H3K27ac_DER478	chr15	79208446	79210285	Gm10863	up	-0.472	GeneBody
H3K27ac_DER479	chr15	79322430	79324988	Pla2g6	up	-0.448	GeneBody
H3K27ac_DER480	chr15	79732792	79736171	Sun2	up	-0.58	GeneBody
H3K27ac_DER481	chr15	80559910	80561500	Enthd1	down	0.689	Promoter
H3K27ac_DER482	chr15	80571408	80572871	Grap2	down	0.583	Promoter
H3K27ac_DER483	chr15	80947923	80949982	Adsl	up	-0.355	Promoter
H3K27ac_DER484	chr15	81026608	81028016	Mkl1	up	-0.946	GeneBody
H3K27ac_DER485	chr15	81104531	81105782	Mkl1	down	0.849	Promoter
H3K27ac_DER486	chr15	81359341	81362049	Slc25a17	up	-0.47	Promoter
H3K27ac_DER487	chr15	81480713	81482047	Rbx1	up	-0.695	Gene010Kb
H3K27ac_DER488	chr15	81959629	81961779	Pmm1	up	-0.411	Promoter
H3K27ac_DER489	chr15	82015098	82017543	Desi1,Xrcc6	up	-0.378	Promoter
H3K27ac_DER490	chr15	8339996	8341555	Nipbl	up	-0.748	GeneBody
H3K27ac_DER491	chr15	83561977	83566652	Tspo	up	-0.249	Promoter
H3K27ac_DER492	chr15	8568468	8570041	Slc1a3	up	-0.64	Gene100Kb
H3K27ac_DER493	chr15	88860999	88865515	Pim3	up	-0.242	Promoter
H3K27ac_DER494	chr15	89378200	89379935	Odf3b	up	-0.515	Promoter
H3K27ac_DER495	chr15	95884389	95885864	Ano6	down	0.811	GeneBody
H3K27ac_DER496	chr15	96583223	96584371	Slc38a1	down	1.081	GeneBody
H3K27ac_DER497	chr15	96719452	96721035	Slc38a2	down	1.003	Gene050Kb
H3K27ac_DER498	chr15	97819385	97827274	Hdac7	down	0.223	GeneBody
H3K27ac_DER499	chr15	98772198	98773420	Wnt10b	down	0.896	GeneBody
H3K27ac_DER500	chr16	10991336	10994026	Litaf	down	0.23	Promoter
H3K27ac_DER501	chr16	11445664	11451270	Snx29	down	0.234	GeneBody
H3K27ac_DER502	chr16	11458759	11464320	Snx29	down	0.24	GeneBody
H3K27ac_DER503	chr16	17011184	17014399	Mapk1	up	-0.384	GeneBody
H3K27ac_DER504	chr16	17529795	17532143	Thap7	up	-0.355	Promoter
H3K27ac_DER505	chr16	17759121	17762516	Klhl22	up	-0.542	Promoter
H3K27ac_DER506	chr16	17920673	17923042	Slc25a1	up	-0.411	Gene010Kb
H3K27ac_DER507	chr16	18065622	18067222	Dgcr6	up	-0.51	Promoter
H3K27ac_DER508	chr16	18073132	18076623	Prodh	up	-0.752	GeneBody
H3K27ac_DER509	chr16	18111506	18112790	Rtn4r	up	-0.99	Gene050Kb
H3K27ac_DER510	chr16	18410397	18412587	Comt	up	-0.727	Promoter
H3K27ac_DER511	chr16	19670773	19671888	Lamp3	up	-0.972	GeneBody
H3K27ac_DER512	chr16	19978952	19985922	Klhl6	down	0.214	GeneBody
H3K27ac_DER513	chr16	20609918	20612436	Alg3,Ece2	up	-0.327	Promoter
H3K27ac_DER514	chr16	22438814	22440832	Etv5	down	0.446	Promoter
H3K27ac_DER515	chr16	22615035	22620997	Dgkg	up	-0.31	GeneBody
H3K27ac_DER516	chr16	23986415	23989614	Bcl6	down	0.277	Promoter
H3K27ac_DER517	chr16	24150284	24152630	Intergenic	down	0.552	Intergenic
H3K27ac_DER518	chr16	24628010	24630416	Lpp	down	0.681	GeneBody
H3K27ac_DER519	chr16	24972277	24973831	Lpp	down	0.715	GeneBody
H3K27ac_DER520	chr16	25051580	25054049	A230028O05Rik	down	0.414	Gene010Kb
H3K27ac_DER521	chr16	31020921	31023079	Mir1195,Xxylt1	up	-0.71	GeneBody
H3K27ac_DER522	chr16	32129126	32131698	Nrros	down	0.275	Gene050Kb
H3K27ac_DER523	chr16	32161783	32166770	Nrros	down	0.174	Promoter
H3K27ac_DER524	chr16	32186702	32192758	Bex6	down	0.273	GeneBody
H3K27ac_DER525	chr16	32200190	32203686	Bex6	down	0.316	Gene050Kb
H3K27ac_DER526	chr16	33791761	33798380	Muc13	up	-0.173	GeneBody
H3K27ac_DER527	chr16	33829293	33830638	Itgb5	down	1.26	Promoter
H3K27ac_DER528	chr16	33835903	33838458	Itgb5	down	0.678	GeneBody
H3K27ac_DER529	chr16	35902537	35904358	Dtx3l	up	-0.778	Gene050Kb
H3K27ac_DER530	chr16	37653273	37655154	Ndufb4	up	-0.395	Promoter
H3K27ac_DER531	chr16	38399092	38400831	Pla1a	down	0.669	GeneBody
H3K27ac_DER532	chr16	38755597	38757145	B4galt4	down	0.725	GeneBody
H3K27ac_DER533	chr16	3883829	3886332	Naa60	up	-0.396	Promoter
H3K27ac_DER534	chr16	44765518	44768291	Cd200r1	down	1.193	Promoter
H3K27ac_DER535	chr16	44769619	44771580	Cd200r1	down	0.911	GeneBody
H3K27ac_DER536	chr16	44778055	44779836	Cd200r1	down	0.708	GeneBody
H3K27ac_DER537	chr16	44951316	44952720	Cd200r3	down	1.031	GeneBody
H3K27ac_DER538	chr16	45019091	45021708	Cd200r3	down	0.931	Gene050Kb
H3K27ac_DER539	chr16	45652690	45654438	BC016579	down	0.666	Promoter
H3K27ac_DER540	chr16	45665515	45668893	Tmprss7	down	0.41	GeneBody
H3K27ac_DER541	chr16	4962511	4965565	4930451G09Rik,Anks3	up	-0.284	Promoter
H3K27ac_DER542	chr16	49795795	49804887	Ift57	down	0.282	Gene050Kb
H3K27ac_DER543	chr16	49837806	49841498	Cd47	down	0.244	Gene050Kb
H3K27ac_DER544	chr16	50429173	50433105	Bbx	down	0.292	Promoter
H3K27ac_DER545	chr16	50528402	50530644	G730013B05Rik	down	0.502	Promoter
H3K27ac_DER546	chr16	57470243	57471914	Cmss1,Filip1l	down	0.828	GeneBody
H3K27ac_DER547	chr16	70328824	70330093	Gbe1	down	1.14	GeneBody
H3K27ac_DER548	chr16	75292633	75293994	Intergenic	up	-0.778	Intergenic
H3K27ac_DER549	chr16	75852984	75857685	Samsn1	down	0.263	Gene010Kb
H3K27ac_DER550	chr16	77328660	77332065	2810055G20Rik	down	0.365	Promoter
H3K27ac_DER551	chr16	78557319	78559755	D16Ertd472e	down	0.541	GeneBody
H3K27ac_DER552	chr16	78562513	78564836	4930478L05Rik,D16Ertd472e	down	0.684	GeneBody
H3K27ac_DER553	chr16	87725132	87727721	Bach1	up	-0.605	GeneBody
H3K27ac_DER554	chr16	90111163	90114811	Gm10789	down	0.533	Gene050Kb
H3K27ac_DER555	chr16	90137222	90139114	Gm10789	down	0.771	Gene010Kb
H3K27ac_DER556	chr16	90933601	90935817	1110004E09Rik	up	-0.354	Promoter
H3K27ac_DER557	chr16	91061038	91065374	4932438H23Rik	down	0.656	GeneBody
H3K27ac_DER558	chr16	91868450	91871803	Itsn1	down	0.35	GeneBody
H3K27ac_DER559	chr16	92639435	92642450	Runx1	up	-0.633	GeneBody
H3K27ac_DER560	chr16	92695287	92699885	Runx1	down	0.229	GeneBody
H3K27ac_DER561	chr16	92866475	92870021	Runx1	down	0.396	Gene050Kb
H3K27ac_DER562	chr16	92883051	92885331	Runx1	down	0.459	Gene100Kb
H3K27ac_DER563	chr16	93151261	93155622	Intergenic	down	0.329	Intergenic
H3K27ac_DER564	chr16	93817855	93820619	Dopey2	up	-0.335	Gene010Kb
H3K27ac_DER565	chr16	94558581	94563133	Dyrk1a	down	0.462	Gene010Kb
H3K27ac_DER566	chr16	95433575	95460159	Erg	down	0.12	GeneBody
H3K27ac_DER567	chr16	95727691	95730467	Ets2	down	0.427	Gene010Kb
H3K27ac_DER568	chr16	95860156	95863532	1600002D24Rik	down	0.402	GeneBody
H3K27ac_DER569	chr16	97534393	97536539	Mx2	up	-0.562	Promoter
H3K27ac_DER570	chr17	12118026	12120247	Agpat4	up	-0.387	Promoter
H3K27ac_DER571	chr17	15433939	15435461	Fam120b	up	-1.037	Gene010Kb
H3K27ac_DER572	chr17	15563546	15565202	Prdm9	up	-0.353	Promoter
H3K27ac_DER573	chr17	21531718	21533461	Zfp52	down	0.355	Gene010Kb
H3K27ac_DER574	chr17	24140143	24142354	Pdpk1	up	-0.326	Promoter
H3K27ac_DER575	chr17	24526483	24530101	Rab26,Rab26os,Traf7	up	-0.363	GeneBody,Promoter
H3K27ac_DER576	chr17	24894116	24897459	Eme2,Mrps34,Nme3	up	-0.3	Promoter
H3K27ac_DER577	chr17	24935683	24937719	Mapk8ip3	up	-0.362	Promoter
H3K27ac_DER578	chr17	25221335	25226186	Unkl	up	-0.472	Promoter
H3K27ac_DER579	chr17	25984612	25986382	Rab11fip3	up	-0.394	Gene010Kb
H3K27ac_DER580	chr17	26483733	26486379	Dusp1	up	-0.446	Gene050Kb
H3K27ac_DER581	chr17	27024462	27026283	Bak1,Ggnbp1	up	-0.705	GeneBody
H3K27ac_DER582	chr17	27551169	27559742	Hmga1,Hmga1-rs1	down	0.112	GeneBody
H3K27ac_DER583	chr17	27906615	27910788	Anks1,Taf11	up	-0.295	Promoter
H3K27ac_DER584	chr17	28079448	28081822	Tcp11	up	-0.311	Promoter
H3K27ac_DER585	chr17	28255311	28258872	Ppard	down	0.337	GeneBody
H3K27ac_DER586	chr17	28517164	28519766	Armc12	down	0.448	Gene050Kb
H3K27ac_DER587	chr17	29340424	29342997	Mtch1	up	-0.567	GeneBody
H3K27ac_DER588	chr17	29392507	29399244	Fgd2	down	0.239	Gene050Kb
H3K27ac_DER589	chr17	29431247	29433204	Fgd2	up	-0.508	Gene100Kb
H3K27ac_DER590	chr17	29488211	29495100	Pim1	down	0.234	GeneBody
H3K27ac_DER591	chr17	29702460	29704974	Ccdc167,Cmtr1	up	-0.762	GeneBody
H3K27ac_DER592	chr17	3081955	3083142	Pisd-ps2	up	-0.649	Promoter
H3K27ac_DER593	chr17	31057005	31062259	Abcg1	up	-0.243	Promoter
H3K27ac_DER594	chr17	31221690	31225398	Ubash3a	down	0.337	GeneBody
H3K27ac_DER595	chr17	31501969	31503667	Wdr4	up	-0.737	GeneBody
H3K27ac_DER596	chr17	31853335	31857390	Sik1	up	-0.239	Promoter
H3K27ac_DER597	chr17	34116286	34125745	Brd2,H2-DMa	down	0.127	GeneBody
H3K27ac_DER598	chr17	34256960	34258887	H2-Ab1	down	0.773	Gene010Kb
H3K27ac_DER599	chr17	34262953	34265826	H2-Ab1	down	0.833	Promoter
H3K27ac_DER600	chr17	34294695	34297470	H2-Aa	down	0.536	Gene010Kb
H3K27ac_DER601	chr17	35000576	35003961	Vars	down	0.158	Promoter
H3K27ac_DER602	chr17	35045579	35053641	Clic1,Msh5	down	0.191	GeneBody,Promoter
H3K27ac_DER603	chr17	35199685	35203116	Tnf	down	0.507	Promoter
H3K27ac_DER604	chr17	35217340	35221456	Nfkbil1	down	0.338	GeneBody
H3K27ac_DER605	chr17	35794520	35797702	4833427F10Rik	down	0.454	Gene050Kb
H3K27ac_DER606	chr17	35812507	35814490	Ier3	down	0.509	Gene010Kb
H3K27ac_DER607	chr17	35896064	35898867	2310061I04Rik,Atat1	up	-0.42	GeneBody,Promoter
H3K27ac_DER608	chr17	35978159	35981430	Gnl1,Prr3	up	-0.223	Promoter
H3K27ac_DER609	chr17	4379522	4382500	Intergenic	up	-0.786	Intergenic
H3K27ac_DER610	chr17	44622373	44624497	Runx2	up	-0.586	GeneBody
H3K27ac_DER611	chr17	44651459	44656877	Runx2	down	0.301	GeneBody
H3K27ac_DER612	chr17	44704012	44712358	Runx2	down	0.392	GeneBody
H3K27ac_DER613	chr17	44732528	44737287	Runx2	down	0.23	Promoter
H3K27ac_DER614	chr17	44813757	44814963	Runx2,Supt3	down	1.095	GeneBody,Promoter
H3K27ac_DER615	chr17	45503510	45504908	Aars2	up	-0.868	Promoter
H3K27ac_DER616	chr17	45506472	45507604	Aars2	up	-0.638	Promoter
H3K27ac_DER617	chr17	45618795	45620452	Capn11	down	0.487	Gene010Kb
H3K27ac_DER618	chr17	46029960	46033095	Vegfa	up	-0.354	Promoter
H3K27ac_DER619	chr17	46201602	46204141	Polh,Xpo5	up	-0.307	Promoter
H3K27ac_DER620	chr17	46678416	46682059	Klhdc3,Mea1	up	-0.277	Promoter
H3K27ac_DER621	chr17	47484386	47485623	Taf8	up	-0.74	Gene010Kb
H3K27ac_DER622	chr17	47520313	47524578	Ccnd3	down	0.277	GeneBody
H3K27ac_DER623	chr17	47736819	47739671	Tfeb	up	-0.311	Promoter
H3K27ac_DER624	chr17	47923413	47926283	Foxp4	up	-0.257	Promoter
H3K27ac_DER625	chr17	49020247	49022157	Lrfn2	up	-0.766	GeneBody
H3K27ac_DER626	chr17	50067872	50069381	Rftn1	up	-1.265	GeneBody
H3K27ac_DER627	chr17	50069563	50072296	Rftn1	up	-0.422	GeneBody
H3K27ac_DER628	chr17	50157462	50159524	Rftn1	down	0.596	GeneBody
H3K27ac_DER629	chr17	50992452	50996842	Tbc1d5	down	0.31	GeneBody
H3K27ac_DER630	chr17	51811640	51814684	Satb1	down	0.4	Promoter
H3K27ac_DER631	chr17	51831154	51834193	Satb1	down	0.309	Promoter
H3K27ac_DER632	chr17	56132448	56135185	Sema6b	up	-0.4	Promoter
H3K27ac_DER633	chr17	56461076	56463352	Ptprs	up	-0.384	Promoter
H3K27ac_DER634	chr17	56608213	56610701	2410015M20Rik	up	-0.277	Promoter
H3K27ac_DER635	chr17	56809287	56816285	Rfx2	up	-0.739	GeneBody
H3K27ac_DER636	chr17	56829300	56831896	Rfx2	up	-0.807	Promoter
H3K27ac_DER637	chr17	56933876	56936230	Mllt1	up	-0.289	Promoter
H3K27ac_DER638	chr17	57246503	57251012	Gpr108,Trip10	up	-0.247	Promoter
H3K27ac_DER639	chr17	5840105	5842568	Snx9	down	0.309	Promoter
H3K27ac_DER640	chr17	5884893	5887879	Snx9	down	0.457	GeneBody
H3K27ac_DER641	chr17	63498268	63501272	Fbxl17	up	-0.275	Promoter
H3K27ac_DER642	chr17	65883585	65887342	Ralbp1	up	-0.245	Promoter
H3K27ac_DER643	chr17	66109982	66112877	Wash	up	-0.394	Promoter
H3K27ac_DER644	chr17	6741348	6748548	Ezr	up	-0.243	GeneBody
H3K27ac_DER645	chr17	70846430	70854638	Tgif1	down	0.124	Promoter
H3K27ac_DER646	chr17	71181943	71185442	Lpin2	down	0.303	Promoter
H3K27ac_DER647	chr17	73173591	73174888	Lclat1	down	0.725	GeneBody
H3K27ac_DER648	chr17	74717019	74718474	Ttc27	up	-0.6	Promoter
H3K27ac_DER649	chr17	75198513	75200939	Ltbp1	down	0.504	GeneBody
H3K27ac_DER650	chr17	79019750	79021412	Prkd3	down	0.411	Promoter
H3K27ac_DER651	chr17	83728274	83734120	Mta3	down	0.358	GeneBody
H3K27ac_DER652	chr17	83952891	83966494	Intergenic	up	-0.288	Intergenic
H3K27ac_DER653	chr17	83997148	84000865	4933433H22Rik	up	-0.47	Gene100Kb
H3K27ac_DER654	chr17	84113052	84129967	4933433H22Rik	down	0.157	Gene050Kb
H3K27ac_DER655	chr17	84151022	84167999	Zfp36l2	down	0.131	Gene050Kb
H3K27ac_DER656	chr17	84175768	84184078	Zfp36l2	down	0.201	GeneBody
H3K27ac_DER657	chr17	84184666	84187378	Zfp36l2	down	0.196	Promoter
H3K27ac_DER658	chr17	84465027	84467109	Thada	up	-0.307	Promoter
H3K27ac_DER659	chr17	85089192	85091481	Camkmt,Prepl	up	-0.285	Promoter
H3K27ac_DER660	chr17	86207749	86210586	Prkce	down	0.538	GeneBody
H3K27ac_DER661	chr17	87330038	87332037	Ttc7	up	-0.62	GeneBody
H3K27ac_DER662	chr17	87349711	87352598	Ttc7	up	-0.839	GeneBody
H3K27ac_DER663	chr17	87973940	87976789	Msh6	up	-0.237	Promoter
H3K27ac_DER664	chr17	88273490	88275669	Intergenic	up	-0.472	Intergenic
H3K27ac_DER665	chr18	13969338	13973647	Zfp521	down	0.233	Promoter
H3K27ac_DER666	chr18	24652635	24654560	Mocos	up	-0.416	Promoter
H3K27ac_DER667	chr18	25486444	25487736	Celf4	up	-0.852	GeneBody
H3K27ac_DER668	chr18	32537860	32539730	Gypc	up	-0.597	GeneBody
H3K27ac_DER669	chr18	36192148	36195603	Nrg2	down	0.369	Promoter
H3K27ac_DER670	chr18	36280070	36281934	Pura	down	0.28	Promoter
H3K27ac_DER671	chr18	39195818	39197936	Arhgap26	up	-0.565	GeneBody
H3K27ac_DER672	chr18	39379885	39381786	Arhgap26	up	-0.648	Gene010Kb
H3K27ac_DER673	chr18	41950473	41952182	Prelid2	up	-0.593	Promoter
H3K27ac_DER674	chr18	4352353	4355684	4833419F23Rik,Map3k8	down	0.399	Promoter
H3K27ac_DER675	chr18	46614167	46616536	Eif1a	down	0.568	Gene010Kb
H3K27ac_DER676	chr18	49978371	49984085	Tnfaip8	down	0.216	Promoter
H3K27ac_DER677	chr18	53902778	53905250	Csnk1g3	down	0.518	GeneBody
H3K27ac_DER678	chr18	54901452	54903783	Zfp608	down	0.492	GeneBody
H3K27ac_DER679	chr18	54904879	54911491	Zfp608	down	0.302	GeneBody
H3K27ac_DER680	chr18	54914977	54916859	Zfp608	down	0.66	GeneBody
H3K27ac_DER681	chr18	54985241	54993552	Zfp608	down	0.273	GeneBody
H3K27ac_DER682	chr18	55105834	55109004	Intergenic	down	0.585	Intergenic
H3K27ac_DER683	chr18	55132989	55135003	Intergenic	down	0.479	Intergenic
H3K27ac_DER684	chr18	56458368	56459723	Gramd3	down	0.656	GeneBody
H3K27ac_DER685	chr18	5989087	5990409	Arhgap12	up	-0.426	Gene050Kb
H3K27ac_DER686	chr18	61044279	61049041	Pdgfrb	down	0.539	Promoter
H3K27ac_DER687	chr18	61397658	61401019	Ppargc1b	up	-0.466	Promoter
H3K27ac_DER688	chr18	62036861	62038976	Sh3tc2	down	0.583	Gene050Kb
H3K27ac_DER689	chr18	62045471	62048302	Sh3tc2	down	0.633	Gene050Kb
H3K27ac_DER690	chr18	62178838	62180792	Adrb2	down	0.671	Promoter
H3K27ac_DER691	chr18	65580168	65582288	Mir3473f,Mir466p,Zfp532	up	-0.434	GeneBody,Promoter
H3K27ac_DER692	chr18	67287700	67291604	Impa2	up	-0.369	Promoter
H3K27ac_DER693	chr18	67390094	67392344	Tubb6	down	0.545	Promoter
H3K27ac_DER694	chr18	68193763	68196786	Ldlrad4	down	0.366	GeneBody
H3K27ac_DER695	chr18	68225995	68231702	Ldlrad4	down	0.501	GeneBody
H3K27ac_DER696	chr18	69574298	69577205	Tcf4	down	0.356	GeneBody
H3K27ac_DER697	chr18	69591651	69596554	Tcf4	down	0.265	GeneBody
H3K27ac_DER698	chr18	75183984	75185621	Dym	down	0.725	GeneBody
H3K27ac_DER699	chr18	75341485	75344020	Smad7	down	0.395	Gene050Kb
H3K27ac_DER700	chr18	75454500	75457817	Ctif	down	0.398	GeneBody
H3K27ac_DER701	chr18	7692676	7694010	Mpp7	up	-0.453	Gene100Kb
H3K27ac_DER702	chr18	80409417	80411283	Ctdp1	down	0.791	GeneBody
H3K27ac_DER703	chr18	82866549	82868836	Zfp516	down	0.674	Gene050Kb
H3K27ac_DER704	chr18	82909120	82915737	Zfp516	down	0.584	Promoter
H3K27ac_DER705	chr19	10171195	10174870	Fads1	down	0.348	Gene010Kb
H3K27ac_DER706	chr19	10693750	10700664	Vps37c	down	0.541	GeneBody
H3K27ac_DER707	chr19	11611336	11615344	Ms4a2	down	0.31	Gene010Kb
H3K27ac_DER708	chr19	12009783	12013862	Osbp	down	0.287	Gene050Kb
H3K27ac_DER709	chr19	12475217	12480286	Dtx4	down	0.569	GeneBody
H3K27ac_DER710	chr19	12832653	12834640	Lpxn	down	0.836	GeneBody
H3K27ac_DER711	chr19	16447313	16450441	Gna14	down	0.369	GeneBody
H3K27ac_DER712	chr19	17336405	17341231	Gcnt1	down	0.366	Promoter
H3K27ac_DER713	chr19	21735594	21739368	Tmem2	down	0.39	Gene050Kb
H3K27ac_DER714	chr19	23139860	23143000	Klf9	up	-0.381	Promoter
H3K27ac_DER715	chr19	24526159	24529820	Pip5k1b	down	0.296	GeneBody
H3K27ac_DER716	chr19	27216523	27219148	Vldlr	up	-0.482	Promoter
H3K27ac_DER717	chr19	28423528	28425093	Glis3	down	0.671	GeneBody
H3K27ac_DER718	chr19	29184149	29186823	Rcl1	down	0.64	Gene050Kb
H3K27ac_DER719	chr19	29497195	29501811	A930007I19Rik	down	0.467	Gene010Kb
H3K27ac_DER720	chr19	31763727	31765235	Prkg1	down	1.247	Promoter
H3K27ac_DER721	chr19	3375588	3379779	Cpt1a	up	-0.5	GeneBody
H3K27ac_DER722	chr19	3470373	3472159	Ppp6r3	up	-0.885	GeneBody
H3K27ac_DER723	chr19	36553639	36555561	Hectd2	down	0.685	Promoter
H3K27ac_DER724	chr19	36903762	36904935	Tnks2	down	0.708	Gene050Kb
H3K27ac_DER725	chr19	37433606	37437916	Hhex	down	0.29	Promoter
H3K27ac_DER726	chr19	37527986	37529688	Exoc6	down	0.793	Gene050Kb
H3K27ac_DER727	chr19	37552011	37557528	Exoc6	down	0.387	Promoter
H3K27ac_DER728	chr19	37558552	37563234	Exoc6	down	0.533	GeneBody
H3K27ac_DER729	chr19	3998297	4001577	Nudt8,Tbx10	up	-0.448	GeneBody,Promoter
H3K27ac_DER730	chr19	4096139	4101320	Cdk2ap2,Pitpnm1	up	-0.256	Promoter
H3K27ac_DER731	chr19	41022366	41023327	Dntt	down	0.81	Gene010Kb
H3K27ac_DER732	chr19	41029839	41032748	Dntt	down	0.79	Promoter
H3K27ac_DER733	chr19	41330238	41334987	Pik3ap1	down	0.424	GeneBody
H3K27ac_DER734	chr19	43784604	43787457	Abcc2	down	0.986	GeneBody
H3K27ac_DER735	chr19	44134564	44136575	Cwf19l1	up	-0.319	Promoter
H3K27ac_DER736	chr19	45590890	45592518	Fbxw4	down	0.647	GeneBody
H3K27ac_DER737	chr19	46075004	46077527	Nolc1	up	-0.383	Promoter
H3K27ac_DER738	chr19	46622490	46624263	Wbp1l	up	-1.098	Promoter
H3K27ac_DER739	chr19	46862056	46866493	Cnnm2	down	0.275	GeneBody
H3K27ac_DER740	chr19	46886320	46889551	Nt5c2	down	0.353	GeneBody
H3K27ac_DER741	chr19	47695743	47698775	Col17a1	down	0.594	Gene010Kb
H3K27ac_DER742	chr19	53183117	53187190	Add3	down	0.369	GeneBody
H3K27ac_DER743	chr19	53943110	53945956	Bbip1,Shoc2	up	-0.201	Promoter
H3K27ac_DER744	chr19	5405547	5409543	4930481A15Rik	down	0.351	Promoter
H3K27ac_DER745	chr19	5741156	5744694	Ltbp3	down	0.466	Promoter
H3K27ac_DER746	chr19	5839329	5850732	Neat1	down	0.103	Gene010Kb
H3K27ac_DER747	chr19	6973986	6977058	Ppp1r14b	up	-0.346	Promoter
H3K27ac_DER748	chr19	8965183	8968496	Eef1g,Tut1	up	-0.313	GeneBody,Promoter
H3K27ac_DER749	chr19	8979913	8986566	Eef1g	up	-0.181	Gene010Kb
H3K27ac_DER750	chr19	8988356	8990988	Ahnak	up	-0.377	Promoter
H3K27ac_DER751	chr19	9069417	9072526	Ahnak	down	0.483	GeneBody
H3K27ac_DER752	chr1	105971218	105972777	Zcchc2	down	0.494	Gene050Kb
H3K27ac_DER753	chr1	119648221	119649270	Epb4.1l5	down	0.734	Promoter
H3K27ac_DER754	chr1	127204305	127208952	Mgat5	up	-0.197	Promoter
H3K27ac_DER755	chr1	127305231	127312805	Mgat5	down	0.399	GeneBody
H3K27ac_DER756	chr1	128677577	128679918	Cxcr4	down	0.583	Gene100Kb
H3K27ac_DER757	chr1	131109445	131112154	Mapkapk2	down	0.299	Gene050Kb
H3K27ac_DER758	chr1	132420075	132421521	Dstyk	down	0.968	GeneBody
H3K27ac_DER759	chr1	133858955	133860699	Optc	up	-0.956	Gene050Kb
H3K27ac_DER760	chr1	134062698	134066205	Btg2	down	0.389	Gene010Kb
H3K27ac_DER761	chr1	135724577	135727674	Csrp1	down	0.519	Promoter
H3K27ac_DER762	chr1	136246615	136250553	Gpr25	down	0.694	Gene010Kb
H3K27ac_DER763	chr1	137897768	137901645	Mir181a-1	down	0.475	Gene100Kb
H3K27ac_DER764	chr1	138322319	138323819	Atp6v1g3	up	-0.699	Gene050Kb
H3K27ac_DER765	chr1	138967038	138968637	Dennd1b	down	0.877	Promoter
H3K27ac_DER766	chr1	14306200	14310804	Eya1	down	2.288	Promoter
H3K27ac_DER767	chr1	144002024	144008235	Rgs2	down	0.247	GeneBody
H3K27ac_DER768	chr1	144198881	144202090	Rgs13	down	0.54	Gene050Kb
H3K27ac_DER769	chr1	144771733	144776977	Rgs18	down	0.276	Promoter
H3K27ac_DER770	chr1	151286341	151288848	Ivns1abp	down	0.382	Gene100Kb
H3K27ac_DER771	chr1	151682289	151683874	Fam129a	down	0.744	GeneBody
H3K27ac_DER772	chr1	151687979	151691099	Fam129a	down	0.641	GeneBody
H3K27ac_DER773	chr1	151697171	151698576	Fam129a	down	0.863	GeneBody
H3K27ac_DER774	chr1	151952528	151954168	1700025G04Rik	down	0.947	GeneBody
H3K27ac_DER775	chr1	152527774	152529870	Rgl1	down	0.79	GeneBody
H3K27ac_DER776	chr1	152591655	152593205	Rgl1	down	1.162	GeneBody
H3K27ac_DER777	chr1	152611977	152613788	Rgl1	down	1.179	GeneBody
H3K27ac_DER778	chr1	152615853	152618589	Rgl1	down	0.426	GeneBody
H3K27ac_DER779	chr1	152624420	152625673	Rgl1	down	0.662	Promoter
H3K27ac_DER780	chr1	153601957	153603967	Rgs8	down	0.622	Gene050Kb
H3K27ac_DER781	chr1	155096596	155099922	Ier5	down	0.288	Promoter
H3K27ac_DER782	chr1	160299094	160303419	Rabgap1l	down	0.422	GeneBody
H3K27ac_DER783	chr1	160303575	160309774	Rabgap1l	down	0.659	GeneBody
H3K27ac_DER784	chr1	161808544	161810579	Suco	down	0.774	Gene010Kb
H3K27ac_DER785	chr1	162508610	162510499	Mettl13	down	0.74	Gene050Kb
H3K27ac_DER786	chr1	164061025	164064773	Sell	down	0.36	Promoter
H3K27ac_DER787	chr1	164133535	164137801	Selp	down	0.471	GeneBody
H3K27ac_DER788	chr1	164959143	164961320	Xcl1	down	0.513	Gene050Kb
H3K27ac_DER789	chr1	165191687	165195322	Sft2d2	down	0.338	Promoter
H3K27ac_DER790	chr1	165703898	165710729	Rcsd1	down	0.203	GeneBody
H3K27ac_DER791	chr1	165844093	165846329	Cd247	down	0.682	GeneBody
H3K27ac_DER792	chr1	166000521	166003947	Pou2f1	down	0.311	Promoter
H3K27ac_DER793	chr1	166137236	166139284	Gpa33	down	0.634	GeneBody
H3K27ac_DER794	chr1	170852160	170854374	Atf6	down	0.781	GeneBody
H3K27ac_DER795	chr1	171113326	171114740	1700009P17Rik	down	0.727	Gene010Kb
H3K27ac_DER796	chr1	171230516	171235378	Fcer1g,Ndufs2	down	0.377	GeneBody,Promoter
H3K27ac_DER797	chr1	171557994	171564960	Cd244	down	0.201	Promoter
H3K27ac_DER798	chr1	173439748	173442040	Aim2	down	0.423	GeneBody
H3K27ac_DER799	chr1	174040355	174042095	Olfr433	down	0.734	Promoter
H3K27ac_DER800	chr1	17606051	17609228	Pi15	down	0.452	GeneBody
H3K27ac_DER801	chr1	176826747	176828750	Sdccag8	down	0.611	GeneBody
H3K27ac_DER802	chr1	180427070	180430863	6330403A02Rik	down	0.508	Gene010Kb
H3K27ac_DER803	chr1	180887902	180889807	Lefty2	down	0.874	Gene010Kb
H3K27ac_DER804	chr1	180941398	180947005	Tmem63a	down	0.264	Promoter
H3K27ac_DER805	chr1	181226096	181228070	Wdr26	down	0.55	Gene050Kb
H3K27ac_DER806	chr1	181230319	181235106	Wdr26	down	0.457	Gene050Kb
H3K27ac_DER807	chr1	181245760	181248254	Wdr26	down	0.77	Gene050Kb
H3K27ac_DER808	chr1	182516527	182518084	Capn2	down	0.621	Promoter
H3K27ac_DER809	chr1	184731172	184735942	Hlx	down	0.411	Promoter
H3K27ac_DER810	chr1	185202881	185210724	Rab3gap2	down	0.186	Promoter
H3K27ac_DER811	chr1	191276710	191279164	Nenf	up	-0.584	Gene050Kb
H3K27ac_DER812	chr1	191280099	191282500	Nenf	up	-0.401	Gene050Kb
H3K27ac_DER813	chr1	192091555	192093330	Traf5	down	0.574	Promoter
H3K27ac_DER814	chr1	194937878	194946375	Cd34	down	0.335	Promoter
H3K27ac_DER815	chr1	33669099	33670973	1700001G17Rik,Prim2	up	-0.33	Promoter
H3K27ac_DER816	chr1	34800920	34802916	Arhgef4	up	-0.456	Promoter
H3K27ac_DER817	chr1	36260244	36263489	Neurl3	down	0.368	Gene010Kb
H3K27ac_DER818	chr1	36269901	36276824	Neurl3	down	0.164	GeneBody
H3K27ac_DER819	chr1	37995948	37999333	Eif5b,Txndc9	up	-0.218	Promoter
H3K27ac_DER820	chr1	38693131	38695624	Aff3	down	0.452	Gene050Kb
H3K27ac_DER821	chr1	39732824	39737388	Rfx8	down	0.531	Gene050Kb
H3K27ac_DER822	chr1	39753376	39755168	Rfx8	down	0.614	Gene050Kb
H3K27ac_DER823	chr1	39899949	39903196	Map4k4	down	0.264	Promoter
H3K27ac_DER824	chr1	40513830	40517720	Il18rap	down	0.43	Promoter
H3K27ac_DER825	chr1	51933709	51935622	Myo1b	down	0.537	Gene050Kb
H3K27ac_DER826	chr1	52007789	52010366	Stat4	down	0.424	Promoter
H3K27ac_DER827	chr1	53772381	53776868	Stk17b	down	0.315	GeneBody
H3K27ac_DER828	chr1	53783266	53785827	Stk17b	down	0.278	Promoter
H3K27ac_DER829	chr1	53855539	53857923	Hecw2	down	0.807	GeneBody
H3K27ac_DER830	chr1	54841414	54843341	Ankrd44	down	0.981	GeneBody
H3K27ac_DER831	chr1	54911440	54916176	Ankrd44	down	0.543	GeneBody
H3K27ac_DER832	chr1	55086225	55090201	Hspd1,Hspe1	up	-0.229	Promoter
H3K27ac_DER833	chr1	58710748	58717242	Cflar	down	0.18	Promoter
H3K27ac_DER834	chr1	59161745	59164585	Als2,Mpp4	down	0.452	GeneBody,Promoter
H3K27ac_DER835	chr1	59762329	59765144	Bmpr2	down	0.355	Promoter
H3K27ac_DER836	chr1	60179531	60181624	Nbeal1	down	0.317	Promoter
H3K27ac_DER837	chr1	61638227	61639753	Pard3b	down	0.403	Promoter
H3K27ac_DER838	chr1	63111911	63127423	Ino80d,Ino80dos	down	0.12	GeneBody
H3K27ac_DER839	chr1	66814239	66818585	Kansl1l	down	0.265	Promoter
H3K27ac_DER840	chr1	69492576	69498469	Ikzf2	down	0.304	Gene050Kb
H3K27ac_DER841	chr1	69512242	69518511	Ikzf2	down	0.398	Gene050Kb
H3K27ac_DER842	chr1	69679767	69689798	Ikzf2	down	0.352	GeneBody
H3K27ac_DER843	chr1	73997940	74002809	Tns1	down	0.372	GeneBody
H3K27ac_DER844	chr1	74246609	74251224	Arpc2	down	0.252	GeneBody
H3K27ac_DER845	chr1	86153532	86155719	Armc9	up	-0.316	Promoter
H3K27ac_DER846	chr1	86227980	86230741	Armc9	down	0.379	GeneBody
H3K27ac_DER847	chr1	86262498	86264704	Armc9	down	0.578	GeneBody
H3K27ac_DER848	chr1	86343711	86345463	Ncl	down	0.591	GeneBody
H3K27ac_DER849	chr1	86581567	86583786	Pde6d	up	-0.347	Promoter
H3K27ac_DER850	chr1	87619399	87628945	Inpp5d	down	0.146	Promoter
H3K27ac_DER851	chr1	87635684	87644430	Inpp5d	down	0.239	GeneBody
H3K27ac_DER852	chr1	88254485	88270408	6430706D22Rik,A730008H23Rik,Hjurp,Mroh2a	up	-0.253	GeneBody,Promoter
H3K27ac_DER853	chr1	88699960	88703260	Arl4c	down	0.228	Promoter
H3K27ac_DER854	chr1	91954350	91955561	Hdac4	up	-0.987	GeneBody
H3K27ac_DER855	chr1	92224698	92226608	Hdac4	up	-1.038	Gene100Kb
H3K27ac_DER856	chr1	92674888	92677684	Otos	down	0.454	Gene050Kb
H3K27ac_DER857	chr1	92932918	92935568	9430060I03Rik,Capn10	up	-0.375	GeneBody,Promoter
H3K27ac_DER858	chr1	94034137	94036349	Pdcd1	up	-0.471	Gene010Kb
H3K27ac_DER859	chr2	102035956	102040277	Ldlrad3	down	0.49	GeneBody
H3K27ac_DER860	chr2	102153842	102155583	Ldlrad3	down	1.39	GeneBody
H3K27ac_DER861	chr2	102743953	102746407	Slc1a2	up	-0.456	GeneBody
H3K27ac_DER862	chr2	102866324	102869734	Cd44	up	-0.417	GeneBody
H3K27ac_DER863	chr2	102946740	102950902	Cd44	down	0.314	Gene050Kb
H3K27ac_DER864	chr2	103760103	103762460	Nat10	up	-0.364	Promoter
H3K27ac_DER865	chr2	103978064	103979502	Lmo2	up	-0.771	GeneBody
H3K27ac_DER866	chr2	116971189	116973687	D330050G23Rik	down	0.396	Gene100Kb
H3K27ac_DER867	chr2	116974571	116977030	D330050G23Rik	down	0.629	Gene100Kb
H3K27ac_DER868	chr2	116988626	116992105	D330050G23Rik	down	0.473	Gene100Kb
H3K27ac_DER869	chr2	117104987	117106635	Spred1	down	0.708	Gene050Kb
H3K27ac_DER870	chr2	117995664	117997834	4930412B13Rik	up	-0.852	Gene100Kb
H3K27ac_DER871	chr2	118539752	118541757	Bmf	down	0.426	GeneBody
H3K27ac_DER872	chr2	118561610	118563317	Bmf	down	0.669	Gene050Kb
H3K27ac_DER873	chr2	118959628	118961790	Chst14	down	0.496	Gene050Kb
H3K27ac_DER874	chr2	119896378	119898723	Mga	up	-0.339	Promoter
H3K27ac_DER875	chr2	120976653	120978226	Tmem62	down	0.47	Promoter
H3K27ac_DER876	chr2	122701846	122703182	Slc30a4	down	0.725	Promoter
H3K27ac_DER877	chr2	125454710	125457978	Fbn1	down	0.441	GeneBody
H3K27ac_DER878	chr2	126599778	126603277	Hdc	down	0.413	GeneBody
H3K27ac_DER879	chr2	126605065	126608333	Hdc	down	0.718	GeneBody
H3K27ac_DER880	chr2	126671185	126677279	Gabpb1	down	0.127	Promoter
H3K27ac_DER881	chr2	127246333	127249254	Ciao1,Tmem127	up	-0.243	Promoter
H3K27ac_DER882	chr2	127326219	127331429	Dusp2	down	0.237	Gene010Kb
H3K27ac_DER883	chr2	128293494	128298207	Gm14005	down	0.733	Gene010Kb
H3K27ac_DER884	chr2	128311737	128313046	Gm14005	down	0.771	GeneBody
H3K27ac_DER885	chr2	128418434	128421371	Gm14005	down	0.497	GeneBody
H3K27ac_DER886	chr2	129178924	129184403	AI847159	down	0.495	Promoter
H3K27ac_DER887	chr2	130538546	130541103	Ptpra	up	-0.492	GeneBody
H3K27ac_DER888	chr2	130642250	130643419	Lzts3	down	0.78	Promoter
H3K27ac_DER889	chr2	131325329	131326760	Mir3098,Rnf24	down	0.734	GeneBody
H3K27ac_DER890	chr2	132511827	132513457	1700026D11Rik	down	0.788	GeneBody
H3K27ac_DER891	chr2	13409388	13417268	Cubn	down	0.343	GeneBody
H3K27ac_DER892	chr2	134642366	134645316	Tmx4	up	-0.372	Promoter
H3K27ac_DER893	chr2	136890147	136892996	Mkks,Slx4ip	up	-0.289	Promoter
H3K27ac_DER894	chr2	137115886	137117820	Jag1	up	-0.44	Promoter
H3K27ac_DER895	chr2	145194910	145199126	Slc24a3	down	0.395	Gene050Kb
H3K27ac_DER896	chr2	148439213	148445092	Cd93	down	0.341	Promoter
H3K27ac_DER897	chr2	148486804	148491420	Cd93	down	0.354	Gene050Kb
H3K27ac_DER898	chr2	150568445	150572704	Cst7	down	0.333	Promoter
H3K27ac_DER899	chr2	151541362	151543588	Fkbp1a	down	0.336	Promoter
H3K27ac_DER900	chr2	152413921	152415420	Zcchc3	up	-0.628	Promoter
H3K27ac_DER901	chr2	153089373	153091623	Ccm2l	down	0.487	Gene010Kb
H3K27ac_DER902	chr2	153607177	153613086	Commd7	down	0.234	Gene010Kb
H3K27ac_DER903	chr2	154568245	154571578	E2f1	up	-0.297	Promoter
H3K27ac_DER904	chr2	155403908	155405955	Ncoa6	down	0.836	GeneBody
H3K27ac_DER905	chr2	155567337	155568904	Gss	up	-0.778	GeneBody
H3K27ac_DER906	chr2	155928900	155931202	Uqcc1	up	-0.315	Promoter
H3K27ac_DER907	chr2	157446472	157448931	Src	down	0.545	GeneBody
H3K27ac_DER908	chr2	160645261	160647571	Top1	down	0.199	Promoter
H3K27ac_DER909	chr2	163417693	163421116	Oser1	down	0.221	Promoter
H3K27ac_DER910	chr2	165791660	165795157	Zmynd8	down	0.4	GeneBody
H3K27ac_DER911	chr2	165953943	165955914	Ncoa3	down	0.416	Gene050Kb
H3K27ac_DER912	chr2	165991925	165994476	Ncoa3	down	0.324	Promoter
H3K27ac_DER913	chr2	166000541	166002220	Ncoa3	down	0.773	GeneBody
H3K27ac_DER914	chr2	166446053	166447769	5031425F14Rik	down	0.676	Promoter
H3K27ac_DER915	chr2	166821382	166822766	Arfgef2	up	-0.947	GeneBody
H3K27ac_DER916	chr2	167685816	167691350	A530013C23Rik	up	-0.275	Promoter
H3K27ac_DER917	chr2	167972068	167973410	Ptpn1	up	-0.949	GeneBody
H3K27ac_DER918	chr2	168954140	168957093	Zfp64	up	-0.352	Promoter
H3K27ac_DER919	chr2	170126278	170134930	Zfp217	down	0.272	GeneBody
H3K27ac_DER920	chr2	170152087	170156249	Zfp217	down	0.273	Gene010Kb
H3K27ac_DER921	chr2	170157052	170161754	Zfp217	down	0.363	Gene050Kb
H3K27ac_DER922	chr2	170217839	170222366	Zfp217	down	0.293	Gene100Kb
H3K27ac_DER923	chr2	173170772	173174458	Pck1	up	-0.748	Gene050Kb
H3K27ac_DER924	chr2	173306565	173308604	Pmepa1	down	0.767	Gene050Kb
H3K27ac_DER925	chr2	173408378	173410866	Intergenic	down	0.657	Intergenic
H3K27ac_DER926	chr2	174326199	174332732	Gnas	down	0.165	Promoter
H3K27ac_DER927	chr2	174598175	174604287	Zfp831	up	-0.518	Gene050Kb
H3K27ac_DER928	chr2	174612168	174616227	Zfp831	up	-0.337	Gene050Kb
H3K27ac_DER929	chr2	174773190	174776110	Edn3	down	0.403	GeneBody
H3K27ac_DER930	chr2	178690367	178692818	Intergenic	down	0.514	Intergenic
H3K27ac_DER931	chr2	180118042	180121364	Osbpl2	up	-0.309	Promoter
H3K27ac_DER932	chr2	180269788	180271713	Cables2	up	-0.72	Promoter
H3K27ac_DER933	chr2	180455357	180457582	Slco4a1	up	-0.435	Gene010Kb
H3K27ac_DER934	chr2	18586723	18588312	Commd3	down	0.698	Gene100Kb
H3K27ac_DER935	chr2	18896825	18899640	Pip4k2a	down	0.371	GeneBody
H3K27ac_DER936	chr2	18923446	18924903	Pip4k2a	down	0.764	GeneBody
H3K27ac_DER937	chr2	18936101	18940214	Pip4k2a	down	0.719	GeneBody
H3K27ac_DER938	chr2	18949882	18957777	Pip4k2a	down	0.515	GeneBody
H3K27ac_DER939	chr2	18957857	18960026	Pip4k2a	down	0.613	GeneBody
H3K27ac_DER940	chr2	18996348	18999154	4930426L09Rik,Pip4k2a	down	0.302	Promoter
H3K27ac_DER941	chr2	21204490	21206559	Enkur,Thnsl1	up	-0.294	Promoter
H3K27ac_DER942	chr2	25053762	25055422	Nsmf,Pnpla7	up	-0.572	GeneBody,Promoter
H3K27ac_DER943	chr2	25331618	25334236	AA543186,Man1b1	up	-0.347	Promoter
H3K27ac_DER944	chr2	25574127	25575938	Gm996,Phpt1	up	-0.542	GeneBody,Promoter
H3K27ac_DER945	chr2	26350710	26353012	Card9,Dnlz	up	-0.375	GeneBody,Promoter
H3K27ac_DER946	chr2	26444166	26447200	Sec16a	up	-0.232	Promoter
H3K27ac_DER947	chr2	26549050	26553524	Egfl7	up	-0.374	Gene050Kb
H3K27ac_DER948	chr2	26569160	26581479	Egfl7	down	0.272	Promoter
H3K27ac_DER949	chr2	27023612	27029946	Slc2a6	down	0.294	Promoter
H3K27ac_DER950	chr2	27404195	27406086	Vav2	up	-0.645	GeneBody
H3K27ac_DER951	chr2	27441635	27443205	Brd3	up	-0.937	Gene010Kb
H3K27ac_DER952	chr2	27472736	27477036	Brd3	up	-0.269	Promoter
H3K27ac_DER953	chr2	28512764	28515629	Ralgds	up	-0.487	Promoter
H3K27ac_DER954	chr2	29670211	29674542	Rapgef1	up	-0.351	GeneBody
H3K27ac_DER955	chr2	29868670	29871251	Cercam	up	-0.335	Promoter
H3K27ac_DER956	chr2	30257088	30259453	Lrrc8a	up	-0.623	GeneBody
H3K27ac_DER957	chr2	30896715	30898658	Ptges	up	-0.641	GeneBody
H3K27ac_DER958	chr2	31060056	31064801	Fnbp1	down	0.265	GeneBody
H3K27ac_DER959	chr2	31445757	31448019	Ass1	up	-0.553	Gene050Kb
H3K27ac_DER960	chr2	31973427	31975766	Aif1l,Nup214	up	-0.26	GeneBody,Promoter
H3K27ac_DER961	chr2	32235249	32237910	Pomt1	up	-0.465	Promoter
H3K27ac_DER962	chr2	32258689	32260985	Uck1	up	-0.455	Promoter
H3K27ac_DER963	chr2	34359270	34360990	Pbx3	down	0.92	GeneBody
H3K27ac_DER964	chr2	34370918	34373286	Pbx3	down	0.632	Promoter
H3K27ac_DER965	chr2	35492827	35499908	Ggta1	down	0.27	Gene050Kb
H3K27ac_DER966	chr2	35830357	35833427	Ttll11	down	0.427	GeneBody
H3K27ac_DER967	chr2	37430129	37432276	Zbtb26,Zbtb6	up	-0.317	GeneBody,Promoter
H3K27ac_DER968	chr2	44922436	44924543	Zeb2	down	0.469	Gene100Kb
H3K27ac_DER969	chr2	45107334	45113877	Zeb2,Zeb2os	down	0.326	GeneBody,Promoter
H3K27ac_DER970	chr2	45115047	45117869	Zeb2os	down	0.851	Gene010Kb
H3K27ac_DER971	chr2	46370021	46374347	Intergenic	down	0.413	Intergenic
H3K27ac_DER972	chr2	57114234	57117798	Nr4a2	up	-0.403	Promoter
H3K27ac_DER973	chr2	58154979	58161454	Cytip	down	0.525	Promoter
H3K27ac_DER974	chr2	59611427	59613659	Tanc1	down	0.589	Promoter
H3K27ac_DER975	chr2	60017092	60020695	Baz2b	down	0.289	GeneBody
H3K27ac_DER976	chr2	60070673	60072688	Baz2b	down	0.527	GeneBody
H3K27ac_DER977	chr2	60075346	60078606	Baz2b	down	0.369	GeneBody
H3K27ac_DER978	chr2	60122272	60126592	Baz2b	down	0.288	Promoter
H3K27ac_DER979	chr2	60879783	60882015	Rbms1	down	0.661	Promoter
H3K27ac_DER980	chr2	62390246	62391771	Dpp4	down	0.68	GeneBody
H3K27ac_DER981	chr2	65170352	65171955	Cobll1	down	1.06	GeneBody
H3K27ac_DER982	chr2	65340736	65342568	Slc38a11	down	0.614	GeneBody
H3K27ac_DER983	chr2	72157243	72158458	Rapgef4	down	0.824	GeneBody
H3K27ac_DER984	chr2	72168752	72171882	Rapgef4	down	0.472	GeneBody
H3K27ac_DER985	chr2	72317599	72320956	Zak	down	0.568	GeneBody
H3K27ac_DER986	chr2	72322601	72324308	Zak	down	0.744	GeneBody
H3K27ac_DER987	chr2	73528741	73529989	Wipf1	down	0.963	Promoter
H3K27ac_DER988	chr2	75762192	75764348	Nfe2l2	down	0.434	Gene100Kb
H3K27ac_DER989	chr2	79634563	79636851	Ssfa2	down	0.293	Promoter
H3K27ac_DER990	chr2	84017862	84022512	Zswim2	down	0.585	Gene100Kb
H3K27ac_DER991	chr2	84058607	84060415	Intergenic	down	0.699	Intergenic
H3K27ac_DER992	chr2	84392503	84394506	Calcrl	down	0.753	GeneBody
H3K27ac_DER993	chr2	84422390	84427820	Calcrl	down	0.534	GeneBody
H3K27ac_DER994	chr2	84649306	84651499	Ctnnd1	down	0.363	Promoter
H3K27ac_DER995	chr2	84713976	84717045	Zdhhc5	up	-0.235	Promoter
H3K27ac_DER996	chr2	90542184	90543639	Ptprj	down	0.706	GeneBody
H3K27ac_DER997	chr2	90573463	90576364	Ptprj	down	0.605	GeneBody
H3K27ac_DER998	chr2	91095509	91102457	Spi1	down	0.159	Promoter
H3K27ac_DER999	chr2	91834762	91836204	Ambra1	up	-0.824	GeneBody
H3K27ac_DER1000	chr2	91962670	91967322	Dgkz	down	0.31	Promoter
H3K27ac_DER1001	chr2	93427347	93428425	Cd82	up	-0.824	GeneBody
H3K27ac_DER1002	chr2	93761407	93762892	Ext2	up	-0.827	GeneBody
H3K27ac_DER1003	chr2	98666123	98667707	Intergenic	down	0.264	Intergenic
H3K27ac_DER1004	chr3	103278196	103281352	Mir3473f,Trim33	up	-0.185	GeneBody,Promoter
H3K27ac_DER1005	chr3	103771336	103775103	Hipk1,Mir3473f	down	0.483	GeneBody
H3K27ac_DER1006	chr3	103856502	103861508	Ptpn22	down	0.276	Promoter
H3K27ac_DER1007	chr3	105814727	105816696	Gm5547	down	0.702	Promoter
H3K27ac_DER1008	chr3	105890959	105896897	Adora3	down	0.305	GeneBody
H3K27ac_DER1009	chr3	105897779	105901791	Adora3	down	0.404	GeneBody
H3K27ac_DER1010	chr3	106784614	106791003	Cd53	down	0.249	Promoter
H3K27ac_DER1011	chr3	109450925	109452183	Vav3	down	0.931	GeneBody
H3K27ac_DER1012	chr3	115713035	115716977	S1pr1	down	0.478	Promoter
H3K27ac_DER1013	chr3	115813628	115817762	A930005H10Rik	down	0.285	Gene100Kb
H3K27ac_DER1014	chr3	121339461	121340872	Alg14	down	1.028	GeneBody
H3K27ac_DER1015	chr3	121425757	121427846	Cnn3	down	0.613	Promoter
H3K27ac_DER1016	chr3	121814105	121816133	Abcd3	down	0.352	Promoter
H3K27ac_DER1017	chr3	122377637	122379491	Bcar3	down	0.772	Gene050Kb
H3K27ac_DER1018	chr3	122519939	122522213	Bcar3	down	0.502	GeneBody
H3K27ac_DER1019	chr3	122629032	122630350	Fnbp1l	down	0.621	Gene010Kb
H3K27ac_DER1020	chr3	126595531	126598219	Camk2d	down	0.649	Promoter
H3K27ac_DER1021	chr3	126692662	126694099	Camk2d	down	0.809	GeneBody
H3K27ac_DER1022	chr3	127019081	127020417	Ank2	up	-1.016	Gene050Kb
H3K27ac_DER1023	chr3	129552039	129554937	Elovl6	down	0.584	GeneBody
H3K27ac_DER1024	chr3	133309771	133311500	Ppa2	up	-0.271	Promoter
H3K27ac_DER1025	chr3	133581887	133584350	Tet2	down	0.33	Gene050Kb
H3K27ac_DER1026	chr3	135601353	135611897	Nfkb1	down	0.213	GeneBody
H3K27ac_DER1027	chr3	137944582	137951187	Dapp1	down	0.367	GeneBody
H3K27ac_DER1028	chr3	137951311	137959101	Dapp1	down	0.238	GeneBody
H3K27ac_DER1029	chr3	137965351	137982578	Dapp1	down	0.125	Promoter
H3K27ac_DER1030	chr3	14533216	14535069	Lrrcc1	up	-0.454	Promoter
H3K27ac_DER1031	chr3	145575935	145577190	Znhit6	up	-0.712	Promoter
H3K27ac_DER1032	chr3	146498493	146502150	Gng5,Spata1	down	0.228	Promoter
H3K27ac_DER1033	chr3	146616134	146617575	Uox	down	0.786	GeneBody
H3K27ac_DER1034	chr3	146684785	146685919	Gm16325	down	0.956	Gene050Kb
H3K27ac_DER1035	chr3	14869038	14872177	Car3	down	0.371	GeneBody
H3K27ac_DER1036	chr3	148987102	148991108	Lphn2	down	0.64	Gene050Kb
H3K27ac_DER1037	chr3	151868003	151870293	Ptgfr	down	0.688	Gene050Kb
H3K27ac_DER1038	chr3	153790858	153793161	5730460C07Rik	down	0.544	Promoter
H3K27ac_DER1039	chr3	20240810	20243165	Cpa3	down	0.643	Promoter
H3K27ac_DER1040	chr3	21959978	21964389	Intergenic	down	0.288	Intergenic
H3K27ac_DER1041	chr3	21985566	21989453	Tbl1xr1	down	0.279	Gene100Kb
H3K27ac_DER1042	chr3	22074583	22079767	Tbl1xr1	down	0.158	GeneBody
H3K27ac_DER1043	chr3	27191386	27196159	Nceh1	down	0.304	GeneBody
H3K27ac_DER1044	chr3	30504119	30510088	Mecom	up	-0.435	Promoter
H3K27ac_DER1045	chr3	35928445	35935051	Dcun1d1	up	-0.273	Promoter
H3K27ac_DER1046	chr3	35999662	36001248	Mccc1,Mccc1os	up	-0.519	Promoter
H3K27ac_DER1047	chr3	37639530	37641464	Spry1	down	0.448	Promoter
H3K27ac_DER1048	chr3	51996235	52003826	Maml3	down	0.286	GeneBody
H3K27ac_DER1049	chr3	52029371	52030587	Maml3	down	0.84	GeneBody
H3K27ac_DER1050	chr3	52068788	52072782	Maml3	down	0.421	GeneBody
H3K27ac_DER1051	chr3	52100975	52105624	Maml3	down	0.199	Promoter
H3K27ac_DER1052	chr3	59004918	59007670	Med12l	down	0.364	Promoter
H3K27ac_DER1053	chr3	59098245	59102880	Gpr171,Med12l	down	0.422	GeneBody,Promoter
H3K27ac_DER1054	chr3	59118115	59121791	Med12l,P2ry14	down	0.434	GeneBody
H3K27ac_DER1055	chr3	59128656	59136633	Med12l,P2ry14	down	0.417	GeneBody
H3K27ac_DER1056	chr3	60080094	60081675	Sucnr1	down	1.015	Promoter
H3K27ac_DER1057	chr3	61362731	61366343	Rap2b	down	0.283	Promoter
H3K27ac_DER1058	chr3	65928562	65930778	Ccnl1	down	0.43	Gene050Kb
H3K27ac_DER1059	chr3	68675476	68680196	Il12a	down	0.273	Gene050Kb
H3K27ac_DER1060	chr3	69204505	69207051	Arl14	down	0.744	Gene050Kb
H3K27ac_DER1061	chr3	79172117	79174481	Rapgef2	down	0.469	Gene050Kb
H3K27ac_DER1062	chr3	79841969	79843404	Tmem144	down	0.766	Promoter
H3K27ac_DER1063	chr3	82357089	82358969	Map9	up	-0.694	Promoter
H3K27ac_DER1064	chr3	84035610	84042664	D930015E06Rik	up	-0.168	GeneBody
H3K27ac_DER1065	chr3	84581717	84583571	Arfip1	down	0.447	Promoter
H3K27ac_DER1066	chr3	86756196	86759518	Lrba	down	0.646	GeneBody
H3K27ac_DER1067	chr3	87918555	87920641	Mrpl24	up	-0.417	Promoter
H3K27ac_DER1068	chr3	89387346	89389376	Zbtb7b	up	-0.639	GeneBody
H3K27ac_DER1069	chr3	90585896	90588097	S100a2	down	0.492	Gene010Kb
H3K27ac_DER1070	chr3	95999840	96002168	Vps45	down	0.636	GeneBody
H3K27ac_DER1071	chr3	96031732	96033638	Vps45	down	0.537	GeneBody
H3K27ac_DER1072	chr3	96103855	96105580	Mir1946b,Otud7b	down	0.507	GeneBody,Promoter
H3K27ac_DER1073	chr3	96247216	96248323	Hist2h3c1,Hist2h3c2	down	1.018	Promoter
H3K27ac_DER1074	chr3	97657382	97659415	Prkab2	down	0.338	Promoter
H3K27ac_DER1075	chr3	97936268	97939312	Gm5544	down	0.607	GeneBody
H3K27ac_DER1076	chr3	97939324	97941119	Gm5544	down	0.665	GeneBody
H3K27ac_DER1077	chr3	98026867	98032428	Notch2	down	0.566	GeneBody
H3K27ac_DER1078	chr3	98055767	98058328	Notch2	down	0.69	GeneBody
H3K27ac_DER1079	chr3	9864715	9866631	Pag1	down	0.577	Gene050Kb
H3K27ac_DER1080	chr3	9883898	9888150	Pag1	down	0.352	Gene100Kb
H3K27ac_DER1081	chr4	101253701	101255137	Jak1	down	0.768	GeneBody
H3K27ac_DER1082	chr4	102567014	102576504	Pde4b	down	0.263	GeneBody
H3K27ac_DER1083	chr4	102622776	102625641	Pde4b	down	0.384	Gene050Kb
H3K27ac_DER1084	chr4	103213908	103216149	Slc35d1	up	-0.232	Promoter
H3K27ac_DER1085	chr4	108457497	108462395	Zcchc11	down	0.297	Promoter
H3K27ac_DER1086	chr4	11155279	11157267	Trp53inp1	down	0.323	Promoter
H3K27ac_DER1087	chr4	115073794	115076583	Tal1	down	0.404	Gene010Kb
H3K27ac_DER1088	chr4	116016929	116018336	Faah	down	0.76	Promoter
H3K27ac_DER1089	chr4	117118119	117119461	Btbd19	down	1.02	GeneBody
H3K27ac_DER1090	chr4	117472200	117481927	Rnf220	down	0.389	GeneBody
H3K27ac_DER1091	chr4	117483631	117485571	Rnf220	down	0.423	GeneBody
H3K27ac_DER1092	chr4	118620206	118622363	Ebna1bp2,Wdr65	up	-0.436	Promoter
H3K27ac_DER1093	chr4	119124612	119129060	Slc2a1	down	0.312	GeneBody
H3K27ac_DER1094	chr4	12086644	12088557	Tmem67	up	-0.747	Promoter
H3K27ac_DER1095	chr4	120924002	120926533	Exo5	up	-0.369	Promoter
H3K27ac_DER1096	chr4	124750953	124753320	Inpp5b	down	0.36	GeneBody
H3K27ac_DER1097	chr4	125114223	125128693	Zc3h12a	down	0.158	Promoter
H3K27ac_DER1098	chr4	125130893	125132841	Zc3h12a	down	0.692	Gene010Kb
H3K27ac_DER1099	chr4	126101866	126105226	Stk40	down	0.319	Promoter
H3K27ac_DER1100	chr4	126254427	126258129	Map7d1	down	0.28	Promoter
H3K27ac_DER1101	chr4	126258531	126263496	Trappc3	down	0.22	Promoter
H3K27ac_DER1102	chr4	129503101	129504594	Marcksl1	down	0.863	Gene010Kb
H3K27ac_DER1103	chr4	129555324	129557694	Lck,Mir8119	up	-0.443	GeneBody,Promoter
H3K27ac_DER1104	chr4	129809930	129812447	Ptp4a2	down	0.3	Gene010Kb
H3K27ac_DER1105	chr4	130781669	130783767	Pum1	up	-0.653	Gene010Kb
H3K27ac_DER1106	chr4	130910109	130922541	Laptm5	down	0.188	GeneBody
H3K27ac_DER1107	chr4	131860649	131862079	Mecr	down	0.693	GeneBody
H3K27ac_DER1108	chr4	132945393	132947682	Fam76a	down	0.396	Gene050Kb
H3K27ac_DER1109	chr4	133010976	133014300	Ahdc1	down	0.268	Promoter
H3K27ac_DER1110	chr4	133048972	133053029	Ahdc1	down	0.296	GeneBody
H3K27ac_DER1111	chr4	133345952	133348523	Wdtc1	down	0.526	Gene010Kb
H3K27ac_DER1112	chr4	133410763	133415739	Slc9a1	up	-0.357	GeneBody
H3K27ac_DER1113	chr4	133704797	133708935	Arid1a	down	0.307	GeneBody
H3K27ac_DER1114	chr4	134115595	134122829	Ubxn11	down	0.217	GeneBody
H3K27ac_DER1115	chr4	134556633	134559687	Man1c1	up	-0.3	Gene010Kb
H3K27ac_DER1116	chr4	134733698	134736743	Ldlrap1	up	-0.26	Gene010Kb
H3K27ac_DER1117	chr4	134917442	134926730	Rsrp1	down	0.224	GeneBody
H3K27ac_DER1118	chr4	135149740	135155609	Runx3	up	-0.266	GeneBody
H3K27ac_DER1119	chr4	135238893	135241619	Clic4	down	0.582	GeneBody
H3K27ac_DER1120	chr4	135433102	135434987	Rcan3	down	0.497	Promoter
H3K27ac_DER1121	chr4	135918082	135920046	Cnr2	down	0.539	GeneBody
H3K27ac_DER1122	chr4	136651600	136655080	Ephb2	down	0.555	GeneBody
H3K27ac_DER1123	chr4	137861105	137862897	Ece1	up	-0.561	Promoter
H3K27ac_DER1124	chr4	137887290	137889752	Ece1	up	-0.688	GeneBody
H3K27ac_DER1125	chr4	137992753	137996034	Eif4g3	up	-0.297	Promoter
H3K27ac_DER1126	chr4	138249325	138254206	Sh2d5	up	-0.297	Promoter
H3K27ac_DER1127	chr4	139210985	139214661	Capzb	up	-0.5	GeneBody
H3K27ac_DER1128	chr4	140583615	140585224	Arhgef10l	up	-1.001	GeneBody
H3K27ac_DER1129	chr4	140943863	140948047	Gm13031,Padi2	down	0.438	GeneBody
H3K27ac_DER1130	chr4	145016594	145021705	Vps13d	down	0.314	GeneBody
H3K27ac_DER1131	chr4	145199320	145201797	Vps13d	up	-0.496	Gene010Kb
H3K27ac_DER1132	chr4	149689371	149692162	Pik3cd	down	0.428	GeneBody
H3K27ac_DER1133	chr4	150371412	150372707	Rere	down	0.563	GeneBody
H3K27ac_DER1134	chr4	150798238	150800440	1700045H11Rik	down	0.578	Gene050Kb
H3K27ac_DER1135	chr4	152037839	152040595	Nol9,Tas1r1	up	-0.352	Promoter
H3K27ac_DER1136	chr4	152199476	152203498	Acot7	up	-0.392	Promoter
H3K27ac_DER1137	chr4	152445503	152449913	Kcnab2	up	-0.286	Promoter
H3K27ac_DER1138	chr4	154010990	154013238	Lrrc47	up	-0.263	Promoter
H3K27ac_DER1139	chr4	154530241	154532179	Prdm16	up	-0.727	GeneBody
H3K27ac_DER1140	chr4	154540995	154543510	Prdm16	up	-0.55	GeneBody
H3K27ac_DER1141	chr4	154634239	154637777	5930403L14Rik,Prdm16	up	-1.076	Promoter
H3K27ac_DER1142	chr4	154960430	154963218	Hes5	up	-0.372	Promoter
H3K27ac_DER1143	chr4	154963433	154965733	Pank4	up	-0.302	Promoter
H3K27ac_DER1144	chr4	155160429	155166967	Ski	up	-0.192	GeneBody
H3K27ac_DER1145	chr4	155198805	155202793	Ski	up	-0.252	GeneBody
H3K27ac_DER1146	chr4	155215262	155224410	Ski	up	-0.257	Promoter
H3K27ac_DER1147	chr4	155890815	155893250	Acap3,Pusl1	up	-0.301	Promoter
H3K27ac_DER1148	chr4	156202123	156204219	AW011738	up	-0.533	Promoter
H3K27ac_DER1149	chr4	21726844	21728660	Ccnc	up	-0.491	Promoter
H3K27ac_DER1150	chr4	32237906	32240242	Intergenic	down	0.419	Intergenic
H3K27ac_DER1151	chr4	32248283	32251844	Intergenic	down	0.455	Intergenic
H3K27ac_DER1152	chr4	32342788	32344870	Bach2	down	0.715	Gene100Kb
H3K27ac_DER1153	chr4	32656097	32658345	Mdn1	up	-0.435	Promoter
H3K27ac_DER1154	chr4	33288874	33290875	Rngtt	up	-0.566	Gene050Kb
H3K27ac_DER1155	chr4	34613432	34616082	Orc3,Rars2	up	-0.28	Promoter
H3K27ac_DER1156	chr4	3646384	3651033	2210414B05Rik	down	0.32	Gene010Kb
H3K27ac_DER1157	chr4	3937177	3938653	Plag1	down	0.645	Promoter
H3K27ac_DER1158	chr4	40780409	40783749	B4galt1	down	0.357	Gene050Kb
H3K27ac_DER1159	chr4	40838845	40841150	B4galt1	down	0.658	GeneBody
H3K27ac_DER1160	chr4	41072118	41073782	Aqp3	down	0.579	Gene050Kb
H3K27ac_DER1161	chr4	41754826	41757493	Galt	up	-0.293	Promoter
H3K27ac_DER1162	chr4	43038966	43041721	Fam214b	down	0.493	Promoter
H3K27ac_DER1163	chr4	43903073	43905681	Reck	down	0.482	GeneBody
H3K27ac_DER1164	chr4	43971399	43975655	Glipr2	up	-0.28	GeneBody
H3K27ac_DER1165	chr4	45718689	45721258	Gm829	down	0.645	GeneBody
H3K27ac_DER1166	chr4	46562375	46569907	Coro2a	down	0.23	GeneBody
H3K27ac_DER1167	chr4	47473270	47475862	Alg2,Sec61b	up	-0.313	Promoter
H3K27ac_DER1168	chr4	59034393	59037292	Gng10	down	0.37	Promoter
H3K27ac_DER1169	chr4	59150373	59151810	Ugcg	down	0.841	Gene050Kb
H3K27ac_DER1170	chr4	59273163	59276512	LOC101055769	down	0.459	Gene010Kb
H3K27ac_DER1171	chr4	59418687	59423337	Susd1	up	-0.433	GeneBody
H3K27ac_DER1172	chr4	59869528	59871846	Snx30	down	0.561	GeneBody
H3K27ac_DER1173	chr4	62328403	62330311	Fkbp15	down	0.58	GeneBody
H3K27ac_DER1174	chr4	62684103	62687446	Rgs3	down	0.477	GeneBody
H3K27ac_DER1175	chr4	6451630	6454957	Nsmaf	down	0.249	Promoter
H3K27ac_DER1176	chr4	82702310	82703680	Zdhhc21	down	1.048	Gene100Kb
H3K27ac_DER1177	chr4	85952039	85954680	Adamtsl1	up	-0.607	Gene100Kb
H3K27ac_DER1178	chr4	88515034	88516421	Ifnb1	down	0.652	Gene010Kb
H3K27ac_DER1179	chr4	88867433	88868785	Ifne	down	0.629	Gene050Kb
H3K27ac_DER1180	chr4	8909814	8914844	Chd7	down	0.332	Gene050Kb
H3K27ac_DER1181	chr4	89485286	89488021	Intergenic	down	0.741	Intergenic
H3K27ac_DER1182	chr4	93334292	93336312	Tusc1	up	-0.313	Promoter
H3K27ac_DER1183	chr4	95049564	95054060	Jun	down	0.156	Promoter
H3K27ac_DER1184	chr4	95104880	95108340	Jun	down	0.393	Gene100Kb
H3K27ac_DER1185	chr4	9630088	9633252	Asph	down	0.405	GeneBody
H3K27ac_DER1186	chr4	9747211	9748432	4930412C18Rik	down	0.736	Gene050Kb
H3K27ac_DER1187	chr4	97919650	97921526	Nfia	down	1.135	GeneBody
H3K27ac_DER1188	chr4	99119941	99121449	Dock7	down	0.515	Promoter
H3K27ac_DER1189	chr5	102045173	102046533	Wdfy3	up	-0.927	GeneBody
H3K27ac_DER1190	chr5	105556104	105559680	Lrrc8c	up	-0.471	GeneBody
H3K27ac_DER1191	chr5	105647478	105655258	Lrrc8c	down	0.266	Gene050Kb
H3K27ac_DER1192	chr5	105698410	105703896	Lrrc8d	down	0.158	Promoter
H3K27ac_DER1193	chr5	105714882	105721563	Lrrc8d	down	0.201	GeneBody
H3K27ac_DER1194	chr5	105843426	105846185	Lrrc8d	down	0.357	Gene050Kb
H3K27ac_DER1195	chr5	107748398	107750723	Evi5	down	0.516	GeneBody
H3K27ac_DER1196	chr5	107868092	107869871	Evi5	down	0.688	GeneBody
H3K27ac_DER1197	chr5	108499404	108502324	Pcgf3	up	-0.493	GeneBody
H3K27ac_DER1198	chr5	112275722	112289825	Tpst2	down	0.13	Promoter
H3K27ac_DER1199	chr5	113917867	113919824	Coro1c	down	0.685	Gene010Kb
H3K27ac_DER1200	chr5	113942972	113947530	Ssh1	down	0.294	GeneBody
H3K27ac_DER1201	chr5	114198746	114201134	Acacb	up	-0.548	GeneBody
H3K27ac_DER1202	chr5	114921362	114924531	Oasl1	down	0.313	Promoter
H3K27ac_DER1203	chr5	114979020	114980122	Hnf1a	down	0.815	Gene010Kb
H3K27ac_DER1204	chr5	115528676	115537303	Pxn	down	0.194	GeneBody
H3K27ac_DER1205	chr5	116021064	116029927	Prkab1	up	-0.178	GeneBody
H3K27ac_DER1206	chr5	118304700	118306228	2410131K14Rik	down	0.976	Gene050Kb
H3K27ac_DER1207	chr5	118458652	118460100	Intergenic	down	0.555	Intergenic
H3K27ac_DER1208	chr5	118474871	118480816	Med13l	down	0.24	Gene100Kb
H3K27ac_DER1209	chr5	120193881	120195635	Rbm19	up	-0.83	GeneBody
H3K27ac_DER1210	chr5	120562674	120563924	Tpcn1	down	0.87	GeneBody
H3K27ac_DER1211	chr5	122819971	122822104	Anapc5	up	-0.468	Promoter
H3K27ac_DER1212	chr5	122986870	122991458	A930024E05Rik,Kdm2b	down	0.523	GeneBody,Promoter
H3K27ac_DER1213	chr5	123125317	123130750	Rhof	down	0.307	Promoter
H3K27ac_DER1214	chr5	123393620	123399181	Mlxip	down	0.298	Promoter
H3K27ac_DER1215	chr5	123660941	123663620	Clip1	down	0.389	GeneBody
H3K27ac_DER1216	chr5	124248765	124250614	Pitpnm2	up	-0.542	Promoter
H3K27ac_DER1217	chr5	124922029	124924376	Zfp664	down	0.628	Gene050Kb
H3K27ac_DER1218	chr5	125177242	125181047	Ncor2	up	-0.471	Promoter
H3K27ac_DER1219	chr5	125388199	125395317	Ubc	down	0.139	Promoter
H3K27ac_DER1220	chr5	125440490	125443400	Bri3bp	up	-0.373	Promoter
H3K27ac_DER1221	chr5	129018987	129022011	Ran	up	-0.233	Promoter
H3K27ac_DER1222	chr5	129583806	129584870	Mmp17	up	-0.867	Promoter
H3K27ac_DER1223	chr5	134268457	134272281	Gtf2i	up	-0.546	GeneBody
H3K27ac_DER1224	chr5	134454965	134457195	Gtf2ird1	up	-0.403	Promoter
H3K27ac_DER1225	chr5	134550508	134553071	Clip2	up	-0.377	Promoter
H3K27ac_DER1226	chr5	134610776	134617337	Lat2	down	0.237	GeneBody
H3K27ac_DER1227	chr5	135535852	135539050	Hip1	down	0.433	GeneBody
H3K27ac_DER1228	chr5	135709509	135715292	Por	down	0.361	GeneBody
H3K27ac_DER1229	chr5	136075794	136078677	Rasa4	down	0.396	Gene010Kb
H3K27ac_DER1230	chr5	136467354	136468662	Cux1	up	-0.897	GeneBody
H3K27ac_DER1231	chr5	136678726	136680121	Myl10	up	-1.369	Gene050Kb
H3K27ac_DER1232	chr5	136689898	136694832	Myl10	up	-0.652	Promoter
H3K27ac_DER1233	chr5	137530144	137534162	Gnb2	up	-0.193	Promoter
H3K27ac_DER1234	chr5	137569187	137572349	Actl6b,Tfr2	up	-0.441	GeneBody,Promoter
H3K27ac_DER1235	chr5	139251433	139254247	Get4	up	-0.251	Promoter
H3K27ac_DER1236	chr5	139322462	139326512	Adap1	up	-0.489	Promoter
H3K27ac_DER1237	chr5	139774770	139778456	Ints1	down	0.365	Promoter
H3K27ac_DER1238	chr5	140417821	140420793	Eif3b	up	-0.25	Promoter
H3K27ac_DER1239	chr5	140730326	140732121	Amz1	up	-0.673	GeneBody
H3K27ac_DER1240	chr5	142401029	142402696	Foxk1	up	-0.332	Promoter
H3K27ac_DER1241	chr5	142813481	142823881	Tnrc18	down	0.12	GeneBody
H3K27ac_DER1242	chr5	142904662	142910786	Actb	down	0.144	GeneBody
H3K27ac_DER1243	chr5	142925173	142930248	Actb	down	0.277	Gene050Kb
H3K27ac_DER1244	chr5	143313823	143315733	E130309D02Rik	up	-0.344	Promoter
H3K27ac_DER1245	chr5	143463833	143467078	Daglb	down	0.348	Promoter
H3K27ac_DER1246	chr5	143730737	143733463	Usp42	up	-0.289	Promoter
H3K27ac_DER1247	chr5	144219814	144224343	Tecpr1	down	0.341	Promoter
H3K27ac_DER1248	chr5	146829058	146830444	Rpl21	up	-0.702	Gene010Kb
H3K27ac_DER1249	chr5	147075701	147078710	Lnx2,Polr1d	up	-0.287	Promoter
H3K27ac_DER1250	chr5	147338494	147343379	Flt3	down	0.266	GeneBody
H3K27ac_DER1251	chr5	147418252	147420013	D5Ertd605e	down	0.473	Promoter
H3K27ac_DER1252	chr5	147423505	147438578	Pan3	down	0.126	GeneBody
H3K27ac_DER1253	chr5	148949445	148951189	8430423G03Rik	down	0.612	Promoter
H3K27ac_DER1254	chr5	148953685	148955910	8430423G03Rik	down	0.536	Gene010Kb
H3K27ac_DER1255	chr5	148958241	148960602	8430423G03Rik	down	0.695	Gene010Kb
H3K27ac_DER1256	chr5	148976988	148979116	5930430L01Rik	down	0.552	Gene050Kb
H3K27ac_DER1257	chr5	149274255	149277851	Alox5ap	up	-0.377	GeneBody
H3K27ac_DER1258	chr5	149391175	149392857	Medag	down	0.804	Gene050Kb
H3K27ac_DER1259	chr5	151650031	151651861	Rfc3	up	-0.348	Promoter
H3K27ac_DER1260	chr5	16541331	16542996	Hgf	down	0.866	Gene050Kb
H3K27ac_DER1261	chr5	20679971	20682281	Magi2	down	0.744	GeneBody
H3K27ac_DER1262	chr5	23429576	23437153	Kmt2e	down	0.112	GeneBody
H3K27ac_DER1263	chr5	24444028	24446048	Fastk,Tmub1	up	-0.365	Promoter
H3K27ac_DER1264	chr5	24576511	24579205	Abcf2	up	-0.356	Promoter
H3K27ac_DER1265	chr5	24586018	24588264	Chpf2	up	-0.446	Promoter
H3K27ac_DER1266	chr5	28269223	28270622	Cnpy1	up	-0.884	Gene050Kb
H3K27ac_DER1267	chr5	29568559	29570554	Ube3c	up	-0.337	Promoter
H3K27ac_DER1268	chr5	29853001	29855555	Mir6362	down	0.701	GeneBody
H3K27ac_DER1269	chr5	29949231	29952668	Mir6362	down	0.908	GeneBody
H3K27ac_DER1270	chr5	30011860	30014813	Il6	down	0.515	Promoter
H3K27ac_DER1271	chr5	30958612	30963037	Mir6369,Preb	up	-0.236	GeneBody,Promoter
H3K27ac_DER1272	chr5	31289985	31292130	Ift172,Mir6369	up	-0.38	GeneBody,Promoter
H3K27ac_DER1273	chr5	33628152	33630782	Fam53a	up	-0.243	Promoter
H3K27ac_DER1274	chr5	34194935	34197757	Zfyve28	down	0.475	GeneBody
H3K27ac_DER1275	chr5	3485688	3505964	Cdk6	down	0.223	GeneBody
H3K27ac_DER1276	chr5	35000505	35002155	Rgs12	up	-0.921	Promoter
H3K27ac_DER1277	chr5	35056637	35057465	Dok7	up	-1.043	Promoter
H3K27ac_DER1278	chr5	36529674	36530926	Tbc1d14	up	-0.642	Promoter
H3K27ac_DER1279	chr5	47982667	47984108	Slit2	down	1.241	Promoter
H3K27ac_DER1280	chr5	57713846	57720030	4932441J04Rik,Pcdh7	down	0.765	GeneBody
H3K27ac_DER1281	chr5	62765207	62767242	Arap2	down	0.497	Promoter
H3K27ac_DER1282	chr5	63967082	63970741	Rell1	down	0.27	Promoter
H3K27ac_DER1283	chr5	64029148	64030953	5830416I19Rik	down	0.846	Gene050Kb
H3K27ac_DER1284	chr5	64156084	64157095	Tbc1d1	down	1.074	Gene010Kb
H3K27ac_DER1285	chr5	64378071	64382154	Tbc1d1	down	0.428	Gene050Kb
H3K27ac_DER1286	chr5	64802133	64804726	Klf3	down	0.361	Promoter
H3K27ac_DER1287	chr5	64804980	64809888	Klf3	down	0.809	Promoter
H3K27ac_DER1288	chr5	64817851	64820345	Klf3	down	0.924	GeneBody
H3K27ac_DER1289	chr5	64958506	64961651	Tlr6	down	0.304	Promoter
H3K27ac_DER1290	chr5	65927815	65930665	Rhoh	down	0.511	Gene050Kb
H3K27ac_DER1291	chr5	65930884	65932290	Rhoh	down	0.734	Gene050Kb
H3K27ac_DER1292	chr5	66073707	66078125	Rbm47	down	0.276	GeneBody
H3K27ac_DER1293	chr5	72809607	72814583	Tec	down	0.347	GeneBody
H3K27ac_DER1294	chr5	72828810	72836019	Tec	down	0.398	GeneBody
H3K27ac_DER1295	chr5	72848810	72855967	Tec	down	0.344	GeneBody
H3K27ac_DER1296	chr5	74530611	74532568	Scfd2	up	-0.342	Promoter
H3K27ac_DER1297	chr5	75824460	75833683	Kdr	down	0.241	Gene100Kb
H3K27ac_DER1298	chr5	75833702	75836528	Kdr	down	0.386	Gene100Kb
H3K27ac_DER1299	chr5	77357267	77359088	Igfbp7	down	0.611	GeneBody
H3K27ac_DER1300	chr5	77373036	77373984	Igfbp7	down	1.177	GeneBody
H3K27ac_DER1301	chr5	77383212	77387754	Igfbp7	down	0.514	GeneBody
H3K27ac_DER1302	chr5	86070877	86074360	Stap1	down	0.317	Promoter
H3K27ac_DER1303	chr5	90593872	90596626	5830473C10Rik	down	0.656	GeneBody
H3K27ac_DER1304	chr5	92373502	92376563	Art3	down	0.272	GeneBody
H3K27ac_DER1305	chr5	96220696	96222842	Mrpl1	down	0.497	GeneBody
H3K27ac_DER1306	chr5	99437021	99439455	A930011G23Rik	down	0.641	GeneBody
H3K27ac_DER1307	chr6	108064584	108066083	Setmar	up	-0.382	Promoter
H3K27ac_DER1308	chr6	108657864	108661724	0610040F04Rik,Bhlhe40	up	-0.307	Promoter
H3K27ac_DER1309	chr6	114457361	114459215	Hrh1	up	-0.687	GeneBody
H3K27ac_DER1310	chr6	115717490	115718718	Tmem40	up	-0.611	Gene050Kb
H3K27ac_DER1311	chr6	115757460	115765797	Tmem40	up	-0.189	Promoter
H3K27ac_DER1312	chr6	116649460	116652594	8430408G22Rik,Rassf4	down	0.448	GeneBody,Promoter
H3K27ac_DER1313	chr6	116668141	116675473	Rassf4	up	-0.36	Promoter
H3K27ac_DER1314	chr6	117887323	117892963	Hnrnpf	up	-0.286	Gene010Kb
H3K27ac_DER1315	chr6	117899503	117902782	Hnrnpf	up	-0.46	Promoter
H3K27ac_DER1316	chr6	121224960	121227179	Tuba8	down	0.701	GeneBody
H3K27ac_DER1317	chr6	122762825	122765289	Slc2a3	down	0.539	Gene050Kb
H3K27ac_DER1318	chr6	122800758	122802567	Foxj2	down	0.352	Gene050Kb
H3K27ac_DER1319	chr6	123174730	123176147	Clec4b2	up	-0.682	Promoter
H3K27ac_DER1320	chr6	123265068	123268985	Clec4d	down	0.37	GeneBody
H3K27ac_DER1321	chr6	123287691	123290898	Clec4e	down	0.451	Promoter
H3K27ac_DER1322	chr6	124476774	124479570	Clstn3	up	-0.369	Gene050Kb
H3K27ac_DER1323	chr6	124492819	124494311	C1rl	up	-0.916	Promoter
H3K27ac_DER1324	chr6	124661838	124664083	Lpcat3	up	-0.307	Promoter
H3K27ac_DER1325	chr6	124856929	124857972	Leprel2	up	-0.936	Promoter
H3K27ac_DER1326	chr6	124916769	124918428	Ptms	down	0.582	Promoter
H3K27ac_DER1327	chr6	125148179	125150097	Iffo1	down	0.675	GeneBody
H3K27ac_DER1328	chr6	125424765	125427317	Cd9	down	0.457	Gene050Kb
H3K27ac_DER1329	chr6	125479251	125486432	Cd9	down	0.263	GeneBody
H3K27ac_DER1330	chr6	127148821	127155966	9330179D12Rik,Ccnd2	down	0.371	GeneBody,Promoter
H3K27ac_DER1331	chr6	127162044	127164319	9330179D12Rik	down	0.606	GeneBody
H3K27ac_DER1332	chr6	127164587	127166540	9330179D12Rik	down	0.741	GeneBody
H3K27ac_DER1333	chr6	127573499	127574792	Efcab4b	down	0.787	Gene010Kb
H3K27ac_DER1334	chr6	129272872	129277483	Cd69	down	0.332	GeneBody
H3K27ac_DER1335	chr6	129283058	129285923	Cd69	down	0.452	Gene010Kb
H3K27ac_DER1336	chr6	129532231	129536829	1700101I11Rik,Gabarapl1	down	0.351	Promoter
H3K27ac_DER1337	chr6	129608006	129609719	Klrk1	down	0.71	Gene010Kb
H3K27ac_DER1338	chr6	134565592	134567812	Lrp6	down	0.254	Promoter
H3K27ac_DER1339	chr6	134790372	134793567	Dusp16	down	0.181	Promoter
H3K27ac_DER1340	chr6	135362394	135366190	Emp1	down	0.558	Promoter
H3K27ac_DER1341	chr6	136463052	136472232	Atf7ip	down	0.223	Gene050Kb
H3K27ac_DER1342	chr6	136936978	136942981	Arhgdib	down	0.195	Promoter
H3K27ac_DER1343	chr6	136963804	136967876	Pde6h	down	0.361	Gene010Kb
H3K27ac_DER1344	chr6	137557661	137561073	Eps8	down	0.412	GeneBody
H3K27ac_DER1345	chr6	143165984	143169432	Etnk1	down	0.214	Promoter
H3K27ac_DER1346	chr6	144100166	144101731	Sox5	down	0.676	GeneBody
H3K27ac_DER1347	chr6	145139093	145140940	Lrmp	down	0.582	GeneBody
H3K27ac_DER1348	chr6	145894241	145895570	Bhlhe41	up	-0.905	Gene050Kb
H3K27ac_DER1349	chr6	148830631	148832422	Ipo8	up	-0.466	Promoter
H3K27ac_DER1350	chr6	149100415	149102378	Dennd5b	down	0.586	Promoter
H3K27ac_DER1351	chr6	149260484	149262179	2810474O19Rik	up	-0.622	Gene050Kb
H3K27ac_DER1352	chr6	17747416	17751948	St7	down	0.357	Promoter
H3K27ac_DER1353	chr6	22390455	22391794	Fam3c	up	-0.959	Gene050Kb
H3K27ac_DER1354	chr6	28496964	28499051	Snd1	down	0.626	GeneBody
H3K27ac_DER1355	chr6	29214404	29217005	Impdh1	up	-0.375	Gene010Kb
H3K27ac_DER1356	chr6	29525927	29530940	Irf5	down	0.343	Promoter
H3K27ac_DER1357	chr6	30353946	30356006	Zc3hc1	down	0.644	Gene050Kb
H3K27ac_DER1358	chr6	30546271	30547823	Cpa2	down	0.76	GeneBody
H3K27ac_DER1359	chr6	31215556	31219194	AB041803	down	0.435	Promoter
H3K27ac_DER1360	chr6	31219750	31222313	2210408F21Rik	down	0.817	Promoter
H3K27ac_DER1361	chr6	31517681	31519305	Podxl	up	-0.708	Gene010Kb
H3K27ac_DER1362	chr6	37722704	37724573	Intergenic	down	0.664	Intergenic
H3K27ac_DER1363	chr6	37731818	37733290	Intergenic	down	0.625	Intergenic
H3K27ac_DER1364	chr6	38351603	38356063	Zc3hav1	down	0.265	Promoter
H3K27ac_DER1365	chr6	3967647	3968789	Tfpi2	down	0.833	Promoter
H3K27ac_DER1366	chr6	40888043	40892877	Mir1950	down	0.38	GeneBody
H3K27ac_DER1367	chr6	41201946	41203105	Try4	down	0.682	Gene100Kb
H3K27ac_DER1368	chr6	47811781	47814743	Pdia4	up	-0.333	Promoter
H3K27ac_DER1369	chr6	47942510	47944101	Zfp783	up	-0.389	Promoter
H3K27ac_DER1370	chr6	48047002	48050256	Zfp777	up	-0.33	Promoter
H3K27ac_DER1371	chr6	50254119	50256025	Dfna5	down	0.719	GeneBody
H3K27ac_DER1372	chr6	50260862	50262664	Dfna5	down	0.606	Promoter
H3K27ac_DER1373	chr6	50291023	50292892	Osbpl3	down	0.638	Gene010Kb
H3K27ac_DER1374	chr6	50376381	50380249	Osbpl3	up	-0.293	GeneBody
H3K27ac_DER1375	chr6	5092303	5094400	Ppp1r9a	down	0.596	GeneBody
H3K27ac_DER1376	chr6	51591597	51593171	Snx10	down	0.76	Gene010Kb
H3K27ac_DER1377	chr6	51767348	51768576	Skap2	down	1.07	Gene100Kb
H3K27ac_DER1378	chr6	52697208	52700022	Tax1bp1	down	0.366	Gene050Kb
H3K27ac_DER1379	chr6	53369170	53371472	9430076C15Rik	down	0.565	GeneBody
H3K27ac_DER1380	chr6	53584081	53586019	Creb5	down	0.546	GeneBody
H3K27ac_DER1381	chr6	54039020	54040750	Chn2	down	0.97	Promoter
H3K27ac_DER1382	chr6	54156688	54159662	Chn2	down	0.776	GeneBody
H3K27ac_DER1383	chr6	54160174	54164456	Chn2	down	0.391	GeneBody
H3K27ac_DER1384	chr6	54809563	54812516	Znrf2	down	0.736	Gene010Kb
H3K27ac_DER1385	chr6	57768067	57770645	Vopp1	down	0.54	GeneBody
H3K27ac_DER1386	chr6	65144317	65145677	Hpgds	down	0.849	Promoter
H3K27ac_DER1387	chr6	65593480	65597442	Tnip3	down	0.432	GeneBody
H3K27ac_DER1388	chr6	66895570	66898648	Gng12	down	0.298	Promoter
H3K27ac_DER1389	chr6	66953225	66955796	Gng12	down	0.261	GeneBody
H3K27ac_DER1390	chr6	67530668	67536102	Tacstd2	up	-0.26	Promoter
H3K27ac_DER1391	chr6	71418565	71419902	Rmnd5a	up	-0.743	GeneBody
H3K27ac_DER1392	chr6	72880756	72883225	Kcmf1	down	0.622	GeneBody
H3K27ac_DER1393	chr6	72956228	72959224	Tmsb10	down	0.289	Promoter
H3K27ac_DER1394	chr6	82862436	82865542	2310069B03Rik	down	0.523	Gene050Kb
H3K27ac_DER1395	chr6	83032483	83034446	Dok1,Loxl3	up	-0.345	Promoter
H3K27ac_DER1396	chr6	86605449	86610418	Asprv1	down	0.315	Gene050Kb
H3K27ac_DER1397	chr6	86619269	86620867	Asprv1	down	0.891	Gene010Kb
H3K27ac_DER1398	chr6	87493829	87497371	Arhgap25	down	0.429	Promoter
H3K27ac_DER1399	chr6	87498783	87501333	Arhgap25	down	0.581	GeneBody
H3K27ac_DER1400	chr6	87980206	87982912	Gm5577,H1fx	down	0.358	Promoter
H3K27ac_DER1401	chr6	88113238	88118182	Rpn1	down	0.477	Gene010Kb
H3K27ac_DER1402	chr6	88118396	88123027	Rpn1	down	0.615	Gene050Kb
H3K27ac_DER1403	chr6	88228139	88232389	Dnajb8	down	0.74	Gene010Kb
H3K27ac_DER1404	chr6	88464749	88466794	Ruvbl1	up	-0.487	Promoter
H3K27ac_DER1405	chr6	90628932	90630715	Slc41a3	up	-0.797	GeneBody
H3K27ac_DER1406	chr6	90712244	90713829	Iqsec1	up	-0.734	GeneBody
H3K27ac_DER1407	chr6	91710119	91714560	Slc6a6	down	0.276	GeneBody
H3K27ac_DER1408	chr6	95334021	95335525	AY512915	down	0.984	Promoter
H3K27ac_DER1409	chr6	97221050	97224286	Arl6ip5	down	0.507	GeneBody
H3K27ac_DER1410	chr6	97310812	97312950	Frmd4b	down	0.539	GeneBody
H3K27ac_DER1411	chr6	97320707	97322694	Frmd4b	down	0.862	GeneBody
H3K27ac_DER1412	chr6	97437930	97442166	Frmd4b	down	0.339	GeneBody
H3K27ac_DER1413	chr6	99198309	99201782	Foxp1	down	0.453	GeneBody
H3K27ac_DER1414	chr6	99260302	99267196	Foxp1	down	0.244	Promoter
H3K27ac_DER1415	chr6	99338882	99340366	Foxp1	down	0.878	GeneBody
H3K27ac_DER1416	chr6	99484469	99486674	Foxp1	down	0.464	Gene050Kb
H3K27ac_DER1417	chr6	99489019	99491713	Foxp1	down	0.387	Gene100Kb
H3K27ac_DER1418	chr6	99519866	99524430	Foxp1	down	0.186	Gene100Kb
H3K27ac_DER1419	chr7	100175327	100179630	Kcne3	down	0.395	Promoter
H3K27ac_DER1420	chr7	100492160	100498364	Ucp2	up	-0.194	Promoter
H3K27ac_DER1421	chr7	101011158	101013155	P2ry2	up	-0.517	Promoter
H3K27ac_DER1422	chr7	101320573	101323000	Stard10	up	-0.408	Promoter
H3K27ac_DER1423	chr7	110162419	110166801	Wee1	down	0.353	Gene050Kb
H3K27ac_DER1424	chr7	110768170	110769531	Ampd3	down	0.508	Promoter
H3K27ac_DER1425	chr7	110954066	110957618	Mrvi1	down	0.508	GeneBody
H3K27ac_DER1426	chr7	111079568	111085010	Eif4g2	down	0.155	Promoter
H3K27ac_DER1427	chr7	111155647	111158219	1700012D14Rik	down	0.438	Gene050Kb
H3K27ac_DER1428	chr7	114042977	114044431	Spon1	down	0.838	GeneBody
H3K27ac_DER1429	chr7	114452470	114454261	Pde3b	down	0.687	GeneBody
H3K27ac_DER1430	chr7	114479237	114480923	Pde3b	down	0.806	GeneBody
H3K27ac_DER1431	chr7	115548783	115552362	Sox6	up	-0.548	GeneBody
H3K27ac_DER1432	chr7	117379969	117383768	Xylt1	up	-0.348	Promoter
H3K27ac_DER1433	chr7	117427573	117431119	Xylt1	up	-0.368	GeneBody
H3K27ac_DER1434	chr7	118532190	118534139	Coq7	up	-0.283	Promoter
H3K27ac_DER1435	chr7	122954848	122956574	4930413G21Rik	down	0.772	Gene050Kb
H3K27ac_DER1436	chr7	12421716	12422980	Zfp551	up	-0.597	Promoter
H3K27ac_DER1437	chr7	125629315	125633704	Il21r	up	-0.275	GeneBody
H3K27ac_DER1438	chr7	127206076	127210417	Tbc1d10b	up	-0.239	Promoter
H3K27ac_DER1439	chr7	127743895	127747704	Fbxl19	up	-0.311	Promoter
H3K27ac_DER1440	chr7	127768533	127771896	Fbxl19,Orai3	up	-0.303	GeneBody,Promoter
H3K27ac_DER1441	chr7	127903758	127904978	Bckdk	up	-0.445	Promoter
H3K27ac_DER1442	chr7	12802680	12804460	Zfp329	up	-0.55	GeneBody
H3K27ac_DER1443	chr7	128047818	128051546	Itgam	down	0.426	Gene050Kb
H3K27ac_DER1444	chr7	128522979	128525044	Bag3	down	0.385	Promoter
H3K27ac_DER1445	chr7	12909089	12911121	Zscan22	up	-0.594	Gene010Kb
H3K27ac_DER1446	chr7	12921107	12923650	Rps5	up	-0.234	Promoter
H3K27ac_DER1447	chr7	12948806	12950965	Zfp324	up	-0.401	Gene050Kb
H3K27ac_DER1448	chr7	12964929	12966945	Zfp324	up	-0.465	Promoter
H3K27ac_DER1449	chr7	12976950	12980296	Zfp446	up	-0.239	Promoter
H3K27ac_DER1450	chr7	132314735	132318211	Chst15,Gm10584	down	0.274	Promoter
H3K27ac_DER1451	chr7	132322869	132324676	Gm10584	down	0.708	Gene010Kb
H3K27ac_DER1452	chr7	132358189	132360229	Gm10584	down	0.866	Gene050Kb
H3K27ac_DER1453	chr7	132401935	132403967	Gm10584	down	0.614	Gene100Kb
H3K27ac_DER1454	chr7	132464504	132467096	Oat	down	0.936	Gene100Kb
H3K27ac_DER1455	chr7	132685410	132687727	Lhpp	down	0.699	GeneBody
H3K27ac_DER1456	chr7	135575546	135607840	Ptpre	down	0.169	GeneBody
H3K27ac_DER1457	chr7	139969575	139975746	6430531B16Rik	down	0.383	GeneBody
H3K27ac_DER1458	chr7	140871827	140883407	Psmd13,Sirt3	up	-0.147	Promoter
H3K27ac_DER1459	chr7	140940658	140943865	Athl1	down	0.223	Promoter
H3K27ac_DER1460	chr7	141122065	141123815	Ano9	up	-0.593	Gene010Kb
H3K27ac_DER1461	chr7	142339406	142342960	Ifitm10	up	-0.441	GeneBody
H3K27ac_DER1462	chr7	142469621	142472664	Lsp1	up	-0.652	Promoter
H3K27ac_DER1463	chr7	143003978	143012145	Tspan32	up	-0.233	Promoter
H3K27ac_DER1464	chr7	143494702	143496234	Slc22a18	up	-0.642	GeneBody
H3K27ac_DER1465	chr7	143623924	143630104	Tnfrsf26	down	0.287	GeneBody
H3K27ac_DER1466	chr7	143783285	143784883	Mrgpre	up	-0.605	Promoter
H3K27ac_DER1467	chr7	144055601	144057372	Mir3470b	up	-0.869	GeneBody
H3K27ac_DER1468	chr7	144469514	144471440	Cttn	up	-0.593	Promoter
H3K27ac_DER1469	chr7	145046284	145049224	Intergenic	down	0.508	Intergenic
H3K27ac_DER1470	chr7	145248375	145249955	Tpcn2	up	-0.766	Gene010Kb
H3K27ac_DER1471	chr7	16271988	16277444	Ccdc9,Prr24	up	-0.297	GeneBody,Promoter
H3K27ac_DER1472	chr7	19093815	19096146	Dmpk,Six5	up	-0.468	GeneBody,Promoter
H3K27ac_DER1473	chr7	24133478	24134811	Zfp235	up	-0.532	Promoter
H3K27ac_DER1474	chr7	25071492	25073647	Grik5	up	-0.459	Promoter
H3K27ac_DER1475	chr7	25678525	25691437	Tgfb1	down	0.121	GeneBody
H3K27ac_DER1476	chr7	25716711	25721511	Ccdc97	up	-0.268	GeneBody
H3K27ac_DER1477	chr7	25727987	25732911	Hnrnpul1	up	-0.471	GeneBody
H3K27ac_DER1478	chr7	25773821	25774806	Axl	up	-0.811	GeneBody
H3K27ac_DER1479	chr7	25826445	25827603	Cyp2s1	up	-0.708	Gene010Kb
H3K27ac_DER1480	chr7	27177638	27179771	Mia,Rab4b	up	-0.522	Promoter
H3K27ac_DER1481	chr7	27232348	27234214	Adck4	up	-0.474	Promoter
H3K27ac_DER1482	chr7	27256917	27259553	Adck4,Numbl	up	-0.542	GeneBody,Promoter
H3K27ac_DER1483	chr7	28371195	28387476	Med29,Plekhg2	down	0.106	GeneBody,Promoter
H3K27ac_DER1484	chr7	28952946	28954482	Actn4	up	-1.03	GeneBody
H3K27ac_DER1485	chr7	28958979	28960984	Actn4	up	-0.793	Promoter
H3K27ac_DER1486	chr7	29280482	29282388	Spint2	up	-0.458	Promoter
H3K27ac_DER1487	chr7	30551024	30553915	BC053749,Hspb6	up	-0.384	Promoter
H3K27ac_DER1488	chr7	30587343	30590366	Kmt2b,Mir3569,Zbtb32	up	-0.26	GeneBody,Promoter
H3K27ac_DER1489	chr7	30625111	30626759	Cox6b1	up	-0.389	Promoter
H3K27ac_DER1490	chr7	30728154	30730142	Gapdhs,Tmem147	up	-0.392	GeneBody,Promoter
H3K27ac_DER1491	chr7	30819006	30822263	Ffar2	up	-0.451	Promoter
H3K27ac_DER1492	chr7	31114611	31116503	Hpn	down	0.462	Promoter
H3K27ac_DER1493	chr7	3288728	3291722	Myadm	up	-0.416	Promoter
H3K27ac_DER1494	chr7	4081824	4084024	9430041J12Rik	down	0.532	GeneBody
H3K27ac_DER1495	chr7	41499216	41500742	AW146154	up	-0.574	Promoter
H3K27ac_DER1496	chr7	43434794	43445580	Etfb,Lim2	up	-0.38	GeneBody,Promoter
H3K27ac_DER1497	chr7	43446606	43450002	Etfb	up	-0.546	GeneBody
H3K27ac_DER1498	chr7	43551955	43556076	Zfp658	down	0.316	Gene010Kb
H3K27ac_DER1499	chr7	44495518	44497308	Emc10,Fam71e1	up	-0.333	Promoter
H3K27ac_DER1500	chr7	44891350	44893402	Med25	up	-0.29	Promoter
H3K27ac_DER1501	chr7	44894641	44897254	Fuz	up	-0.518	Promoter
H3K27ac_DER1502	chr7	4498136	4503026	Ppp1r12c	up	-0.273	Promoter
H3K27ac_DER1503	chr7	45081723	45084247	Rcn3	down	0.357	GeneBody
H3K27ac_DER1504	chr7	45703599	45709534	Car11,Dbp,Sphk2	up	-0.284	GeneBody,Promoter
H3K27ac_DER1505	chr7	4642538	4649080	Ppp6r1	up	-0.268	GeneBody
H3K27ac_DER1506	chr7	47012968	47016172	Spty2d1	down	0.365	Gene010Kb
H3K27ac_DER1507	chr7	4788105	4790286	Tmem238	up	-0.342	Promoter
H3K27ac_DER1508	chr7	49395686	49398777	Nav2	up	-0.382	GeneBody
H3K27ac_DER1509	chr7	55961306	55963317	A230056P14Rik,Nipa2	up	-0.279	Promoter
H3K27ac_DER1510	chr7	58728565	58734204	Atp10a	down	0.28	GeneBody
H3K27ac_DER1511	chr7	58736137	58737565	Atp10a	down	0.865	GeneBody
H3K27ac_DER1512	chr7	6170969	6173567	Zfp444	up	-0.501	Promoter
H3K27ac_DER1513	chr7	65370435	65371560	Tjp1	down	0.706	Promoter
H3K27ac_DER1514	chr7	73534900	73542587	1810026B05Rik,Chd2	down	0.165	GeneBody,Promoter
H3K27ac_DER1515	chr7	73555084	73560380	1810026B05Rik	down	0.149	Promoter
H3K27ac_DER1516	chr7	74426412	74428320	Slco3a1	up	-0.715	GeneBody
H3K27ac_DER1517	chr7	75570715	75573334	Akap13	down	0.547	GeneBody
H3K27ac_DER1518	chr7	78895413	78897156	Aen	up	-0.492	Promoter
H3K27ac_DER1519	chr7	80165566	80166825	Sema4b	down	0.749	Gene050Kb
H3K27ac_DER1520	chr7	80399892	80406469	Furin	down	0.194	Promoter
H3K27ac_DER1521	chr7	80415760	80418638	Furin	down	0.932	Gene050Kb
H3K27ac_DER1522	chr7	80494298	80497051	Blm	down	0.523	GeneBody
H3K27ac_DER1523	chr7	80787935	80788827	Iqgap1	up	-0.72	GeneBody
H3K27ac_DER1524	chr7	80835086	80836385	Zscan2	down	0.878	Gene050Kb
H3K27ac_DER1525	chr7	80882577	80883875	Zscan2	up	-0.773	Gene010Kb
H3K27ac_DER1526	chr7	90022743	90024159	E230029C05Rik	down	0.641	Gene010Kb
H3K27ac_DER1527	chr7	90059287	90061254	E230029C05Rik	down	0.449	Gene050Kb
H3K27ac_DER1528	chr7	90128479	90132673	2310010J17Rik,Picalm	down	0.177	Promoter
H3K27ac_DER1529	chr7	90353119	90354640	Sytl2	down	0.889	GeneBody
H3K27ac_DER1530	chr7	90456027	90458084	Tmem126a	down	0.456	Promoter
H3K27ac_DER1531	chr7	97183358	97186127	Gab2	down	0.538	GeneBody
H3K27ac_DER1532	chr7	97354245	97357526	Kctd21	down	0.46	Gene010Kb
H3K27ac_DER1533	chr7	98155115	98157491	Capn5	down	0.629	GeneBody
H3K27ac_DER1534	chr7	98163404	98166252	Capn5	down	0.327	GeneBody
H3K27ac_DER1535	chr7	98169458	98173329	Capn5	down	0.448	GeneBody
H3K27ac_DER1536	chr7	99158183	99160116	Dgat2	up	-0.878	GeneBody
H3K27ac_DER1537	chr7	99427643	99430730	Gdpd5	down	0.513	GeneBody
H3K27ac_DER1538	chr8	105344006	105348298	Fhod1,Slc9a5	down	0.507	Promoter
H3K27ac_DER1539	chr8	105854387	105856465	Thap11	up	-0.365	Promoter
H3K27ac_DER1540	chr8	105858287	105862627	Nutf2,Nutf2-ps1	up	-0.26	Promoter
H3K27ac_DER1541	chr8	105965051	105966529	Slc12a4	down	0.704	Promoter
H3K27ac_DER1542	chr8	107435128	107437784	Wwp2	up	-0.249	Promoter
H3K27ac_DER1543	chr8	108691478	108692924	Zfhx3	down	0.696	Gene050Kb
H3K27ac_DER1544	chr8	108703793	108705135	Zfhx3	down	0.574	Gene010Kb
H3K27ac_DER1545	chr8	108746285	108750688	Zfhx3	down	0.516	GeneBody
H3K27ac_DER1546	chr8	109607711	109609666	Dhodh	up	-0.361	Promoter
H3K27ac_DER1547	chr8	109749674	109750870	Atxn1l	down	0.972	Gene050Kb
H3K27ac_DER1548	chr8	11006923	11010312	9530052E02Rik,Irs2	down	0.297	Promoter
H3K27ac_DER1549	chr8	114808937	114811991	Wwox	down	0.692	GeneBody
H3K27ac_DER1550	chr8	116626405	116629677	Cdyl2	down	0.355	GeneBody
H3K27ac_DER1551	chr8	116978026	116979826	1700030J22Rik	up	-0.454	Promoter
H3K27ac_DER1552	chr8	117333408	117336421	Cmip	up	-0.521	GeneBody
H3K27ac_DER1553	chr8	117368741	117372293	Cmip	up	-0.728	GeneBody
H3K27ac_DER1554	chr8	117576439	117578091	Plcg2	up	-1.04	GeneBody
H3K27ac_DER1555	chr8	119810404	119814420	Cotl1	down	0.289	GeneBody
H3K27ac_DER1556	chr8	120395836	120398188	Gse1	up	-0.462	Gene100Kb
H3K27ac_DER1557	chr8	120701057	120703294	Cox4i1	down	0.467	Gene050Kb
H3K27ac_DER1558	chr8	122317000	122320139	Zfpm1	up	-0.547	GeneBody
H3K27ac_DER1559	chr8	123798055	123799358	Rab4a	down	0.857	Gene010Kb
H3K27ac_DER1560	chr8	124064910	124072169	Urb2	down	0.31	Gene050Kb
H3K27ac_DER1561	chr8	124315788	124320164	Galnt2	up	-0.335	GeneBody
H3K27ac_DER1562	chr8	126844682	126853798	Tomm20	down	0.168	Gene100Kb
H3K27ac_DER1563	chr8	126866396	126869875	Tomm20	down	0.371	Gene100Kb
H3K27ac_DER1564	chr8	128169995	128171347	Intergenic	down	0.943	Intergenic
H3K27ac_DER1565	chr8	128505413	128506894	Nrp1	down	1.07	GeneBody
H3K27ac_DER1566	chr8	13286760	13288960	Dcun1d2,Tmco3	up	-0.352	Promoter
H3K27ac_DER1567	chr8	15026487	15028746	Kbtbd11	up	-0.733	GeneBody
H3K27ac_DER1568	chr8	18618475	18620146	Mcph1	up	-0.74	GeneBody
H3K27ac_DER1569	chr8	22397689	22399388	1810012K16Rik,Slc25a15	down	0.497	Promoter
H3K27ac_DER1570	chr8	25444623	25447129	Fgfr1	down	0.48	Gene100Kb
H3K27ac_DER1571	chr8	27259501	27262365	Eif4ebp1	up	-0.339	Promoter
H3K27ac_DER1572	chr8	3514787	3517722	Mcoln1,Pnpla6	up	-0.416	GeneBody,Promoter
H3K27ac_DER1573	chr8	35430142	35434849	Eri1	down	0.349	Gene050Kb
H3K27ac_DER1574	chr8	35665599	35666985	Mfhas1	down	0.716	GeneBody
H3K27ac_DER1575	chr8	36172462	36173823	D8Ertd82e	down	0.753	Gene050Kb
H3K27ac_DER1576	chr8	3630463	3632483	Stxbp2	up	-0.302	Promoter
H3K27ac_DER1577	chr8	3710079	3713195	Clec4g	down	0.461	Gene010Kb
H3K27ac_DER1578	chr8	40583649	40585669	Mtmr7	down	0.5	GeneBody
H3K27ac_DER1579	chr8	45974601	45976710	1700029J07Rik,Ufsp2	up	-0.279	Promoter
H3K27ac_DER1580	chr8	46762175	46768080	Irf2	down	0.281	GeneBody
H3K27ac_DER1581	chr8	46841730	46846407	Irf2	down	0.271	GeneBody
H3K27ac_DER1582	chr8	46848269	46853761	Irf2	down	0.268	Gene010Kb
H3K27ac_DER1583	chr8	48109332	48111092	Dctd	up	-0.601	Promoter
H3K27ac_DER1584	chr8	53637532	53639626	Neil3	down	0.522	Promoter
H3K27ac_DER1585	chr8	57592172	57593441	Galnt7	down	0.909	GeneBody
H3K27ac_DER1586	chr8	57799489	57801240	Galntl6	down	0.864	GeneBody
H3K27ac_DER1587	chr8	60982333	60984475	Clcn3	up	-0.349	Promoter
H3K27ac_DER1588	chr8	60992153	60994467	Nek1	up	-0.319	Promoter
H3K27ac_DER1589	chr8	68120533	68122130	Intergenic	down	0.606	Intergenic
H3K27ac_DER1590	chr8	69011640	69012790	Slc18a1	down	0.747	Gene050Kb
H3K27ac_DER1591	chr8	70593108	70595783	Isyna1	up	-0.488	Promoter
H3K27ac_DER1592	chr8	70607233	70612215	Ssbp4	up	-0.386	Promoter
H3K27ac_DER1593	chr8	70775623	70778800	2010320M18Rik,Mast3,Pik3r2	up	-0.275	GeneBody,Promoter
H3K27ac_DER1594	chr8	70789308	70793453	Mast3	up	-0.254	Promoter
H3K27ac_DER1595	chr8	70872583	70874219	Ccdc124	up	-0.271	Promoter
H3K27ac_DER1596	chr8	72267582	72269699	Ap1m1	down	0.335	Gene050Kb
H3K27ac_DER1597	chr8	72491249	72494102	Slc35e1	up	-0.262	Promoter
H3K27ac_DER1598	chr8	72760694	72763111	F2rl3	up	-0.358	Promoter
H3K27ac_DER1599	chr8	77422304	77423791	Arhgap10	down	1.083	GeneBody
H3K27ac_DER1600	chr8	79397498	79400101	Smad1	down	0.297	Promoter
H3K27ac_DER1601	chr8	79710269	79712716	Abce1,Anapc10	up	-0.354	Promoter
H3K27ac_DER1602	chr8	80879215	80881346	Gab1	down	0.36	Promoter
H3K27ac_DER1603	chr8	82386050	82389121	Il15	down	0.669	GeneBody
H3K27ac_DER1604	chr8	82397918	82404062	Il15	down	0.36	Promoter
H3K27ac_DER1605	chr8	82845655	82847668	Rnf150	down	0.606	Gene050Kb
H3K27ac_DER1606	chr8	82863081	82864763	Rnf150	down	0.524	Promoter
H3K27ac_DER1607	chr8	83164921	83166597	Tbc1d9	down	0.473	Promoter
H3K27ac_DER1608	chr8	83772391	83773837	Cd97	up	-1.011	Gene050Kb
H3K27ac_DER1609	chr8	84041767	84043479	Il27ra,Rln3	up	-0.628	Promoter
H3K27ac_DER1610	chr8	84711556	84714610	Nfix	up	-0.559	GeneBody
H3K27ac_DER1611	chr8	84798749	84801038	Nfix	up	-0.469	Promoter
H3K27ac_DER1612	chr8	84974328	84987006	Junb	down	0.164	Gene010Kb
H3K27ac_DER1613	chr8	88137411	88139075	Heatr3,Mir7071	up	-0.363	Promoter
H3K27ac_DER1614	chr8	88198499	88200855	Papd5	up	-0.256	Promoter
H3K27ac_DER1615	chr8	90875521	90878241	Chd9	down	0.273	GeneBody
H3K27ac_DER1616	chr8	90961084	90962608	Chd9	down	0.743	GeneBody
H3K27ac_DER1617	chr8	94531753	94534919	Cpne2	up	-0.297	Promoter
H3K27ac_DER1618	chr8	94539529	94544988	Cpne2	up	-0.35	GeneBody
H3K27ac_DER1619	chr8	94972272	95002857	Gpr56	up	-0.093	GeneBody
H3K27ac_DER1620	chr9	107337594	107339051	Hemk1	down	0.6	Promoter
H3K27ac_DER1621	chr9	107340040	107341376	6430571L13Rik	down	0.768	Promoter
H3K27ac_DER1622	chr9	110304537	110306911	Elp6	up	-0.37	Promoter
H3K27ac_DER1623	chr9	110475222	110477786	Kif9,Klhl18	up	-0.276	Promoter
H3K27ac_DER1624	chr9	114025787	114027072	Fbxl2	up	-0.612	Promoter
H3K27ac_DER1625	chr9	114506606	114508451	Trim71	down	0.801	Gene010Kb
H3K27ac_DER1626	chr9	114771460	114783907	Cmtm7	down	0.18	Promoter
H3K27ac_DER1627	chr9	114843528	114845104	Cmtm8	up	-0.667	Promoter
H3K27ac_DER1628	chr9	116173941	116176723	Tgfbr2	down	0.254	Promoter
H3K27ac_DER1629	chr9	116265610	116267326	Tgfbr2	up	-0.885	Gene100Kb
H3K27ac_DER1630	chr9	116336685	116340610	Intergenic	down	0.32	Intergenic
H3K27ac_DER1631	chr9	116365043	116370193	Intergenic	down	0.33	Intergenic
H3K27ac_DER1632	chr9	116375538	116377192	Intergenic	down	0.611	Intergenic
H3K27ac_DER1633	chr9	119101917	119103083	Dlec1	up	-0.716	Promoter
H3K27ac_DER1634	chr9	121673499	121678251	Vipr1	down	0.548	Gene010Kb
H3K27ac_DER1635	chr9	121908865	121910265	Ackr2	down	0.681	GeneBody
H3K27ac_DER1636	chr9	122350688	122352706	Abhd5	down	0.426	Promoter
H3K27ac_DER1637	chr9	123285206	123286187	Tmem158	down	0.9	Gene050Kb
H3K27ac_DER1638	chr9	123926702	123934755	Ccr1	down	0.5	Gene050Kb
H3K27ac_DER1639	chr9	123935218	123943369	Ccr1	down	0.468	Gene050Kb
H3K27ac_DER1640	chr9	123964699	123965914	Ccr1	down	0.863	GeneBody
H3K27ac_DER1641	chr9	124439632	124441113	4930526I15Rik	up	-0.546	Gene050Kb
H3K27ac_DER1642	chr9	13295985	13299176	Ccdc82	down	0.341	Gene010Kb
H3K27ac_DER1643	chr9	13465720	13468813	Phxr4	down	0.372	Gene050Kb
H3K27ac_DER1644	chr9	13535981	13538545	Maml2	down	0.674	Gene100Kb
H3K27ac_DER1645	chr9	13539474	13541706	Maml2	down	0.689	Gene100Kb
H3K27ac_DER1646	chr9	13586428	13587983	Maml2	down	0.59	Gene050Kb
H3K27ac_DER1647	chr9	15043916	15046288	Panx1	up	-0.31	Promoter
H3K27ac_DER1648	chr9	15541111	15542769	Smco4	up	-0.623	GeneBody
H3K27ac_DER1649	chr9	15708908	15710724	Slc36a4	up	-0.533	Promoter
H3K27ac_DER1650	chr9	21132190	21137388	Tyk2	down	0.251	Promoter
H3K27ac_DER1651	chr9	21347189	21348642	Slc44a2	down	0.87	GeneBody
H3K27ac_DER1652	chr9	21728093	21731120	Ldlr	down	0.555	GeneBody
H3K27ac_DER1653	chr9	22002654	22004065	Prkcsh	up	-0.425	Promoter
H3K27ac_DER1654	chr9	22326873	22328634	Mir680-2	up	-0.411	GeneBody
H3K27ac_DER1655	chr9	32145208	32147782	Arhgap32	down	0.451	GeneBody
H3K27ac_DER1656	chr9	32924020	32926870	Intergenic	down	0.877	Intergenic
H3K27ac_DER1657	chr9	40449210	40450789	Gramd1b	down	0.725	GeneBody
H3K27ac_DER1658	chr9	40581153	40583155	Intergenic	down	0.42	Intergenic
H3K27ac_DER1659	chr9	41058242	41059589	Ubash3b	down	0.768	GeneBody
H3K27ac_DER1660	chr9	41148583	41152041	Ubash3b	down	0.461	GeneBody
H3K27ac_DER1661	chr9	41156146	41158410	Ubash3b	down	0.33	Promoter
H3K27ac_DER1662	chr9	43241146	43244219	Oaf	down	0.485	Promoter
H3K27ac_DER1663	chr9	44319309	44321158	C2cd2l	up	-0.386	Promoter
H3K27ac_DER1664	chr9	44581129	44583119	Ddx6	up	-0.623	Gene050Kb
H3K27ac_DER1665	chr9	45251227	45253518	Il10ra	down	0.568	Gene010Kb
H3K27ac_DER1666	chr9	45546318	45548081	Dscaml1	up	-0.658	GeneBody
H3K27ac_DER1667	chr9	48744344	48746446	Zbtb16	up	-0.665	GeneBody
H3K27ac_DER1668	chr9	52167515	52169521	Zc3h12c	down	0.403	Promoter
H3K27ac_DER1669	chr9	5345076	5346230	Casp12	up	-1.068	Promoter
H3K27ac_DER1670	chr9	56128248	56129551	Pstpip1	up	-0.788	GeneBody
H3K27ac_DER1671	chr9	56416964	56421531	Hmg20a,Peak1	down	0.166	Promoter
H3K27ac_DER1672	chr9	57147129	57149502	Neil1	up	-0.328	Promoter
H3K27ac_DER1673	chr9	57338528	57340746	4930430J02Rik	down	0.613	Gene100Kb
H3K27ac_DER1674	chr9	57650171	57653298	Csk	down	0.352	Gene010Kb
H3K27ac_DER1675	chr9	58537069	58538894	Cd276	down	0.707	GeneBody
H3K27ac_DER1676	chr9	58554543	58555835	Cd276	down	0.787	Gene050Kb
H3K27ac_DER1677	chr9	58581203	58583916	Nptn	down	0.278	Promoter
H3K27ac_DER1678	chr9	61665278	61671506	Intergenic	down	0.283	Intergenic
H3K27ac_DER1679	chr9	63703911	63708060	Smad3	down	0.39	GeneBody
H3K27ac_DER1680	chr9	63725689	63727958	Smad3	down	0.508	GeneBody
H3K27ac_DER1681	chr9	64087882	64090024	Scarletltr	down	0.523	GeneBody
H3K27ac_DER1682	chr9	65539336	65548837	Plekho2	down	0.283	Gene010Kb
H3K27ac_DER1683	chr9	65549073	65556212	Plekho2	down	0.235	GeneBody
H3K27ac_DER1684	chr9	65586488	65588629	Pif1	down	0.651	Promoter
H3K27ac_DER1685	chr9	66945055	66947205	Rps27l	down	0.258	Promoter
H3K27ac_DER1686	chr9	67041788	67044282	Tpm1	down	0.615	Promoter
H3K27ac_DER1687	chr9	69289061	69291440	Rora	down	0.557	Promoter
H3K27ac_DER1688	chr9	70832893	70844283	Lipc	down	0.154	GeneBody
H3K27ac_DER1689	chr9	70925967	70927650	Lipc	up	-0.705	GeneBody
H3K27ac_DER1690	chr9	71178382	71180932	LOC102635087	down	0.684	GeneBody
H3K27ac_DER1691	chr9	71950106	71953699	Tcf12	down	0.429	GeneBody
H3K27ac_DER1692	chr9	72087873	72090114	Tcf12	down	0.65	GeneBody
H3K27ac_DER1693	chr9	72639299	72641324	Rfx7	down	0.415	Gene050Kb
H3K27ac_DER1694	chr9	72967359	72969189	Dyx1c1	up	-0.742	GeneBody
H3K27ac_DER1695	chr9	73126370	73128582	Rsl24d1	up	-0.645	Gene010Kb
H3K27ac_DER1696	chr9	74975275	74976958	Fam214a	down	0.949	Promoter
H3K27ac_DER1697	chr9	75406888	75412508	4933433G15Rik,Mapk6	down	0.217	GeneBody
H3K27ac_DER1698	chr9	75433802	75436876	Leo1	down	0.412	Gene010Kb
H3K27ac_DER1699	chr9	75625149	75626645	Lysmd2	up	-0.798	Promoter
H3K27ac_DER1700	chr9	77737228	77738317	Gclc	down	0.771	Gene050Kb
H3K27ac_DER1701	chr9	77749699	77751788	Gclc	down	0.383	Gene010Kb
H3K27ac_DER1702	chr9	78442000	78443593	Mb21d1	down	0.547	Promoter
H3K27ac_DER1703	chr9	78531774	78534419	Slc17a5	up	-0.59	Gene010Kb
H3K27ac_DER1704	chr9	79810197	79811866	Filip1	down	0.635	Gene010Kb
H3K27ac_DER1705	chr9	81624955	81626172	Htr1b	down	0.971	Gene010Kb
H3K27ac_DER1706	chr9	8899843	8902042	Pgr	down	0.638	Promoter
H3K27ac_DER1707	chr9	92249497	92251927	Plscr1	down	0.336	Promoter
H3K27ac_DER1708	chr9	92457093	92458714	Plscr4	down	0.432	Promoter
H3K27ac_DER1709	chr9	95118901	95121032	Slc9a9	down	0.733	GeneBody
H3K27ac_DER1710	chr9	96630298	96632156	Rasa2	down	0.362	Promoter
H3K27ac_DER1711	chr9	96650076	96651790	Rasa2	down	0.861	Gene050Kb
H3K27ac_DER1712	chrX	101273264	101275010	Med12	down	0.406	Promoter
H3K27ac_DER1713	chrX	101427869	101430987	Nono	up	-0.338	Promoter
H3K27ac_DER1714	chrX	102044506	102047018	Nhsl2	up	-0.772	GeneBody
H3K27ac_DER1715	chrX	102119251	102120533	Pin4	up	-0.625	Promoter
H3K27ac_DER1716	chrX	103481086	103483473	Tsix,Xist	up	-0.434	GeneBody,Promoter
H3K27ac_DER1717	chrX	103615218	103618654	Ftx	up	-0.28	GeneBody
H3K27ac_DER1718	chrX	106043534	106044909	Atp7a	down	1.31	GeneBody
H3K27ac_DER1719	chrX	107149140	107151961	A630033H20Rik	down	0.748	Promoter
H3K27ac_DER1720	chrX	112600499	112601780	Zfp711	down	0.824	Promoter
H3K27ac_DER1721	chrX	12085990	12092573	Bcor	down	0.196	GeneBody
H3K27ac_DER1722	chrX	12760075	12763745	Gm14634,Med14	up	-0.244	Promoter
H3K27ac_DER1723	chrX	134640250	134642594	Hnrnph2	down	0.471	Gene050Kb
H3K27ac_DER1724	chrX	140540832	140544479	Tsc22d3	up	-0.308	Promoter
H3K27ac_DER1725	chrX	150510602	150512363	Mir3620	up	-0.627	Gene050Kb
H3K27ac_DER1726	chrX	167179199	167180819	Tmsb4x	up	-0.885	Gene050Kb
H3K27ac_DER1727	chrX	168671747	168674851	Msl3	up	-0.279	Promoter
H3K27ac_DER1728	chrX	169993814	169994867	Mid1	down	0.783	Gene010Kb
H3K27ac_DER1729	chrX	18161318	18165242	Kdm6a	up	-0.179	Promoter
H3K27ac_DER1730	chrX	20617782	20619159	Rbm10	up	-0.533	Promoter
H3K27ac_DER1731	chrX	35903953	35905081	Dock11	down	1.07	GeneBody
H3K27ac_DER1732	chrX	37083385	37086483	Rpl39	up	-0.345	Promoter
H3K27ac_DER1733	chrX	48138145	48144753	Xpnpep2	down	0.228	Gene010Kb
H3K27ac_DER1734	chrX	71815671	71817856	Vma21	up	-0.443	Promoter
H3K27ac_DER1735	chrX	74366837	74369556	Slc10a3,Slc10a3-ubl4,Ubl4	up	-0.352	GeneBody,Promoter
H3K27ac_DER1736	chrX	94211728	94213890	Eif2s3x	up	-0.299	Promoter
H3K27ac_DER1737	chrY	1009788	1011265	Eif2s3y	down	0.582	Promoter
H3K27ac_DER1738	chrY	1285410	1286910	Ddx3y	down	0.647	Promoter

## Sheet: H3K4me1_DER
DERIdx	Chrom	Start	End	Gene	Change	log2FC	Function
H3K4me1_DER001	chr10	10183376	10191470	Intergenic	down	0.219	Intergenic
H3K4me1_DER002	chr10	108162755	108169813	Ppp1r12a	down	0.25	Promoter
H3K4me1_DER003	chr10	116581397	116583686	Cnot2	down	0.476	Promoter
H3K4me1_DER004	chr10	118056248	118058153	Mdm1	down	0.438	Gene100Kb
H3K4me1_DER005	chr10	127569135	127570770	Lrp1	up	-0.535	GeneBody
H3K4me1_DER006	chr10	130318130	130321290	Tespa1	down	0.382	Promoter
H3K4me1_DER007	chr10	19355652	19358092	Olig3	up	-0.313	Promoter
H3K4me1_DER008	chr10	19811329	19816783	Slc35d3	down	0.273	Gene050Kb
H3K4me1_DER009	chr10	20039148	20041784	Map3k5	down	0.362	GeneBody
H3K4me1_DER010	chr10	20055991	20062182	Map3k5	down	0.29	GeneBody
H3K4me1_DER011	chr10	20312987	20320012	Bclaf1	down	0.241	Promoter
H3K4me1_DER012	chr10	20856874	20858512	Ahi1	down	0.489	Gene100Kb
H3K4me1_DER013	chr10	21217571	21219898	Myb	down	0.419	Gene100Kb
H3K4me1_DER014	chr10	21250308	21254082	Hbs1l	down	0.329	Gene050Kb
H3K4me1_DER015	chr10	24158660	24170147	Stx7	down	0.159	GeneBody
H3K4me1_DER016	chr10	25402822	25405461	Epb4.1l2	down	0.46	GeneBody
H3K4me1_DER017	chr10	26789034	26793627	Arhgap18	down	0.35	GeneBody
H3K4me1_DER018	chr10	39278412	39281712	Fyn	down	0.363	Gene100Kb
H3K4me1_DER019	chr10	40104835	40111084	Slc16a10	down	0.263	GeneBody
H3K4me1_DER020	chr10	41244200	41246164	Fig4	up	-0.523	GeneBody
H3K4me1_DER021	chr10	41593682	41597460	Ccdc162	down	0.305	Gene010Kb
H3K4me1_DER022	chr10	41633168	41636613	Ccdc162	down	0.401	Gene050Kb
H3K4me1_DER023	chr10	41825986	41829150	Sesn1	down	0.356	GeneBody
H3K4me1_DER024	chr10	42169802	42173000	Foxo3	down	0.339	Gene050Kb
H3K4me1_DER025	chr10	42243131	42254268	Foxo3	up	-0.175	GeneBody
H3K4me1_DER026	chr10	43665940	43671588	F830002L21Rik	down	0.263	Gene050Kb
H3K4me1_DER027	chr10	4774713	4777216	Esr1	down	0.532	GeneBody
H3K4me1_DER028	chr10	58323921	58327774	Lims1	down	0.306	Promoter
H3K4me1_DER029	chr10	59561324	59566487	Mcu	down	0.289	GeneBody
H3K4me1_DER030	chr10	61647432	61650528	Ppa1	down	0.413	Promoter
H3K4me1_DER031	chr10	62214880	62219157	Tspan15	up	-0.327	GeneBody
H3K4me1_DER032	chr10	68135228	68137950	Arid5b	down	0.495	GeneBody
H3K4me1_DER033	chr10	70130094	70134735	Ccdc6	up	-0.312	GeneBody
H3K4me1_DER034	chr10	70263084	70265821	Slc16a9	up	-0.406	GeneBody
H3K4me1_DER035	chr10	75567021	75569564	Ggt1	up	-0.373	Gene010Kb
H3K4me1_DER036	chr10	76807976	76809936	Pcbp3	up	-1.064	GeneBody
H3K4me1_DER037	chr10	78405783	78408059	Rrp1	up	-0.374	GeneBody
H3K4me1_DER038	chr10	80092429	80106883	Bc1,Sbno2	up	-0.153	GeneBody
H3K4me1_DER039	chr10	80268465	80273047	Bc1,Dazap1	up	-0.264	GeneBody
H3K4me1_DER040	chr10	80339471	80346307	Adamtsl5,Bc1	up	-0.199	GeneBody
H3K4me1_DER041	chr10	80493842	80497230	Onecut3	up	-0.264	Promoter
H3K4me1_DER042	chr10	8063227	8072871	Intergenic	down	0.193	Intergenic
H3K4me1_DER043	chr10	81353487	81368287	Fzr1	up	-0.141	GeneBody
H3K4me1_DER044	chr10	84547456	84552387	C330046G13Rik	down	0.273	Promoter
H3K4me1_DER045	chr10	84934861	84937014	Ric8b	up	-0.429	GeneBody
H3K4me1_DER046	chr10	86156627	86168755	Syn3	up	-0.268	GeneBody
H3K4me1_DER047	chr10	88415286	88422841	Gnptab	down	0.272	GeneBody
H3K4me1_DER048	chr10	94847811	94850609	Plxnc1	up	-0.442	GeneBody
H3K4me1_DER049	chr10	95707372	95709479	Intergenic	down	0.454	Intergenic
H3K4me1_DER050	chr10	95720728	95722993	Intergenic	down	0.491	Intergenic
H3K4me1_DER051	chr10	99105178	99106945	Poc1b	down	0.568	Promoter
H3K4me1_DER052	chr10	99180778	99183899	Poc1b	down	0.353	GeneBody
H3K4me1_DER053	chr10	99240443	99245610	Dusp6	down	0.345	Gene050Kb
H3K4me1_DER054	chr11	101055105	101067771	Atp6v0a1	up	-0.174	GeneBody
H3K4me1_DER055	chr11	103140356	103143540	Hexim2	up	-0.306	Gene010Kb
H3K4me1_DER056	chr11	106373712	106377768	2310007L24Rik,Icam2	up	-0.498	GeneBody,Promoter
H3K4me1_DER057	chr11	106920620	106921860	Smurf2	down	0.58	Promoter
H3K4me1_DER058	chr11	113173948	113175465	2610035D17Rik	up	-0.469	GeneBody
H3K4me1_DER059	chr11	11555148	11562689	4930415F15Rik	down	0.212	Gene050Kb
H3K4me1_DER060	chr11	116610827	116626090	Rhbdf2	up	-0.137	Promoter
H3K4me1_DER061	chr11	116827122	116829138	Mxra7	down	0.378	Promoter
H3K4me1_DER062	chr11	116838628	116843292	Jmjd6	down	0.281	Promoter
H3K4me1_DER063	chr11	116949319	116951011	Mgat5b	up	-0.482	GeneBody
H3K4me1_DER064	chr11	117100994	117102998	Sec14l1	up	-0.492	Gene050Kb
H3K4me1_DER065	chr11	117272560	117280248	Sept9	up	-0.224	GeneBody
H3K4me1_DER066	chr11	117305350	117352252	Sept9	up	-0.073	GeneBody
H3K4me1_DER067	chr11	117598239	117600706	2900041M22Rik	down	0.372	Gene050Kb
H3K4me1_DER068	chr11	119708281	119714330	Rptor	up	-0.247	GeneBody
H3K4me1_DER069	chr11	119797725	119804404	Rptor	up	-0.267	GeneBody
H3K4me1_DER070	chr11	120062725	120067170	Cep131	up	-0.338	GeneBody
H3K4me1_DER071	chr11	120214691	120265564	Bahcc1	up	-0.092	GeneBody
H3K4me1_DER072	chr11	121482949	121487183	Tbcd	up	-0.374	GeneBody
H3K4me1_DER073	chr11	12463877	12465437	Cobl	up	-0.526	Promoter
H3K4me1_DER074	chr11	19924919	19932091	Spred2	down	0.229	Promoter
H3K4me1_DER075	chr11	21219220	21225603	Vps54	down	0.241	Gene050Kb
H3K4me1_DER076	chr11	22927342	22930878	Commd1	down	0.289	GeneBody
H3K4me1_DER077	chr11	24104154	24160046	Bcl11a	up	-0.152	GeneBody
H3K4me1_DER078	chr11	24198009	24204194	Bcl11a	up	-0.237	Gene050Kb
H3K4me1_DER079	chr11	24223273	24228857	Bcl11a	up	-0.295	Gene050Kb
H3K4me1_DER080	chr11	30160253	30169455	Sptbn1	down	0.228	GeneBody
H3K4me1_DER081	chr11	30170409	30173468	Sptbn1	down	0.402	GeneBody
H3K4me1_DER082	chr11	3130041	3136325	Pisd-ps1,Sfi1	up	-0.218	GeneBody
H3K4me1_DER083	chr11	31717345	31719413	Bod1	up	-0.537	Gene050Kb
H3K4me1_DER084	chr11	31729617	31736477	Bod1	up	-0.279	Gene100Kb
H3K4me1_DER085	chr11	3305352	3314956	Gm11944,Mir3470a,Patz1	up	-0.211	GeneBody
H3K4me1_DER086	chr11	4332090	4341601	Hormad2	down	0.212	Gene010Kb
H3K4me1_DER087	chr11	50215120	50220142	Sqstm1	up	-0.3	Gene010Kb
H3K4me1_DER088	chr11	51924548	51932084	Cdkn2aipnl	down	0.23	Gene050Kb
H3K4me1_DER089	chr11	53114983	53118266	Fstl4,Gm11186	up	-0.407	GeneBody,Promoter
H3K4me1_DER090	chr11	53477877	53481991	Sowaha	up	-0.26	Promoter
H3K4me1_DER091	chr11	53614009	53624401	Il4	up	-0.244	GeneBody
H3K4me1_DER092	chr11	54052579	54054495	Pdlim4	up	-0.441	Gene010Kb
H3K4me1_DER093	chr11	54087576	54089417	P4ha2	down	0.435	Gene050Kb
H3K4me1_DER094	chr11	54160462	54163476	4933405E24Rik	down	0.394	Gene050Kb
H3K4me1_DER095	chr11	5428559	5434856	Znrf3	down	0.207	GeneBody
H3K4me1_DER096	chr11	54520152	54522698	Rapgef6	down	0.366	Promoter
H3K4me1_DER097	chr11	55452199	55454659	Atox1	up	-0.574	GeneBody
H3K4me1_DER098	chr11	58992943	58998729	Obscn	up	-0.256	GeneBody
H3K4me1_DER099	chr11	59772786	59776356	Mprip	up	-0.27	GeneBody
H3K4me1_DER100	chr11	59901506	59904684	Nt5m	up	-0.397	Gene050Kb
H3K4me1_DER101	chr11	59916987	59921962	Med9os	up	-0.288	Gene050Kb
H3K4me1_DER102	chr11	60157378	60165190	Rai1	up	-0.214	GeneBody
H3K4me1_DER103	chr11	61206862	61209361	Aldh3a1	up	-0.486	Promoter
H3K4me1_DER104	chr11	61683129	61687601	Fam83g,Slc5a10	up	-0.301	GeneBody,Promoter
H3K4me1_DER105	chr11	62553077	62555796	Gm1821,Ubb	down	0.333	Promoter
H3K4me1_DER106	chr11	63057794	63062177	Mir6354,Tekt3	up	-0.292	GeneBody,Promoter
H3K4me1_DER107	chr11	63964261	63970384	Cox10	up	-0.281	GeneBody
H3K4me1_DER108	chr11	68207687	68212178	Ntn1	up	-0.317	GeneBody
H3K4me1_DER109	chr11	70264610	70266736	Alox12	down	0.482	Gene010Kb
H3K4me1_DER110	chr11	70576116	70593184	Mink1	up	-0.163	GeneBody
H3K4me1_DER111	chr11	70593199	70599304	Mink1	up	-0.334	GeneBody
H3K4me1_DER112	chr11	72453179	72491425	Spns2	up	-0.093	Promoter
H3K4me1_DER113	chr11	73022563	73027844	Camkk1	up	-0.35	GeneBody
H3K4me1_DER114	chr11	75011855	75014517	Smg6	down	0.447	GeneBody
H3K4me1_DER115	chr11	75030491	75034209	Smg6	down	0.307	GeneBody
H3K4me1_DER116	chr11	77383109	77387838	Ssh2	down	0.333	GeneBody
H3K4me1_DER117	chr11	77875559	77878406	Pipox	down	0.362	Gene010Kb
H3K4me1_DER118	chr11	78093976	78096289	Fam222b	down	0.351	Promoter
H3K4me1_DER119	chr11	83428729	83430489	Gas2l2	up	-0.574	Promoter
H3K4me1_DER120	chr11	83555967	83557747	Ccl9	down	0.458	Gene050Kb
H3K4me1_DER121	chr11	83788211	83789997	Heatr6	up	-0.557	Gene010Kb
H3K4me1_DER122	chr11	84737889	84739604	1700109G15Rik	up	-0.499	Gene050Kb
H3K4me1_DER123	chr11	85889629	85896451	Tbx4	up	-0.245	Promoter
H3K4me1_DER124	chr11	85908176	85912710	Tbx4	up	-0.381	GeneBody
H3K4me1_DER125	chr11	86919297	86922300	Mir8115	up	-0.338	GeneBody
H3K4me1_DER126	chr11	88523323	88530836	Msi2	up	-0.206	GeneBody
H3K4me1_DER127	chr11	88686091	88692824	Msi2	up	-0.262	GeneBody
H3K4me1_DER128	chr11	95826394	95846660	Phospho1	up	-0.164	Promoter
H3K4me1_DER129	chr11	95910178	95912264	B4galnt2	up	-0.548	GeneBody
H3K4me1_DER130	chr11	96305948	96321322	Hoxb4,Hoxb5	down	0.163	GeneBody
H3K4me1_DER131	chr11	96441044	96443012	Gm11529	down	0.518	Gene010Kb
H3K4me1_DER132	chr11	97814800	97822120	Lasp1	up	-0.281	GeneBody
H3K4me1_DER133	chr11	98408673	98410581	Erbb2	up	-0.501	Promoter
H3K4me1_DER134	chr12	100105929	100110194	Psmc1	down	0.348	Gene010Kb
H3K4me1_DER135	chr12	100527184	100532003	Ttc7b	down	0.355	Gene010Kb
H3K4me1_DER136	chr12	100981678	101000259	Ccdc88c	up	-0.216	GeneBody
H3K4me1_DER137	chr12	101002479	101021403	Ccdc88c	up	-0.177	GeneBody
H3K4me1_DER138	chr12	102689482	102700356	Itpk1	up	-0.185	GeneBody
H3K4me1_DER139	chr12	104912319	104914218	Syne3	up	-0.497	Gene050Kb
H3K4me1_DER140	chr12	105562362	105564725	Bdkrb2	up	-0.627	Promoter
H3K4me1_DER141	chr12	105583529	105585659	Bdkrb2	up	-0.495	GeneBody
H3K4me1_DER142	chr12	107146226	107151920	Intergenic	up	-0.306	Intergenic
H3K4me1_DER143	chr12	108699521	108703160	Degs2	up	-0.425	Promoter
H3K4me1_DER144	chr12	109051935	109054514	Begain	up	-0.338	GeneBody
H3K4me1_DER145	chr12	109528599	109533262	Meg3	up	-0.284	Gene010Kb
H3K4me1_DER146	chr12	110214312	110216043	3110009F21Rik	up	-0.611	Gene100Kb
H3K4me1_DER147	chr12	111005348	111010580	6030440G07Rik	up	-0.287	GeneBody
H3K4me1_DER148	chr12	111434113	111440108	Exoc3l4	up	-0.205	Gene010Kb
H3K4me1_DER149	chr12	111538674	111541923	Eif5,Snora28	down	0.353	Promoter
H3K4me1_DER150	chr12	112124654	112126887	Aspg	up	-0.686	GeneBody
H3K4me1_DER151	chr12	112574919	112582568	Inf2	up	-0.25	Gene010Kb
H3K4me1_DER152	chr12	112584799	112602086	Inf2	up	-0.188	GeneBody
H3K4me1_DER153	chr12	112792224	112798297	BC022687	up	-0.582	Gene050Kb
H3K4me1_DER154	chr12	114611124	114613174	Mir7094-2	down	0.822	Gene100Kb
H3K4me1_DER155	chr12	115602946	115605664	Mir6388	down	0.502	Gene100Kb
H3K4me1_DER156	chr12	115613745	115618761	Mir6388	down	0.362	Gene100Kb
H3K4me1_DER157	chr12	16895258	16899545	Rock2	down	0.367	Promoter
H3K4me1_DER158	chr12	16994145	17002732	Pqlc3	up	-0.276	GeneBody
H3K4me1_DER159	chr12	17536721	17541370	Odc1	up	-0.356	Gene010Kb
H3K4me1_DER160	chr12	17722623	17729552	Hpcal1	up	-0.29	GeneBody
H3K4me1_DER161	chr12	21122698	21124491	Asap2	down	0.501	GeneBody
H3K4me1_DER162	chr12	24535222	24537628	Taf1b	up	-0.411	GeneBody
H3K4me1_DER163	chr12	24632207	24635241	Grhl1	up	-0.371	Gene050Kb
H3K4me1_DER164	chr12	31992976	32003599	Prkar2b	down	0.162	GeneBody
H3K4me1_DER165	chr12	32208662	32216676	Pik3cg	down	0.265	Promoter
H3K4me1_DER166	chr12	32305716	32308836	Ccdc71l	up	-0.405	Gene100Kb
H3K4me1_DER167	chr12	33038002	33041890	Cdhr3	down	0.317	GeneBody
H3K4me1_DER168	chr12	3423873	3426788	1110002L01Rik	down	0.43	Promoter
H3K4me1_DER169	chr12	3427909	3430920	Asxl2	down	2.01	Promoter
H3K4me1_DER170	chr12	3440229	3442693	Asxl2	down	6.863	GeneBody
H3K4me1_DER171	chr12	3462217	3464746	Asxl2	down	0.818	GeneBody
H3K4me1_DER172	chr12	34679400	34682193	Hdac9	down	0.585	GeneBody
H3K4me1_DER173	chr12	3579514	3581445	Dtnb	down	0.508	GeneBody
H3K4me1_DER174	chr12	5373393	5376556	2810032G03Rik,Klhl29	up	-0.33	Promoter
H3K4me1_DER175	chr12	54263491	54265228	1700104L18Rik	up	-0.439	Gene050Kb
H3K4me1_DER176	chr12	55015592	55020431	2700097O09Rik	down	0.298	Gene050Kb
H3K4me1_DER177	chr12	69184086	69188936	Mgat2	down	0.253	Promoter
H3K4me1_DER178	chr12	69877078	69879629	Map4k5	down	0.411	GeneBody
H3K4me1_DER179	chr12	70997385	71002556	3110056K07Rik	down	0.275	GeneBody
H3K4me1_DER180	chr12	73282824	73289288	Slc38a6,Trmt5	down	0.296	GeneBody
H3K4me1_DER181	chr12	73442034	73450609	D830013O20Rik	down	0.193	Gene050Kb
H3K4me1_DER182	chr12	73977410	73979560	Snapc1	up	-0.457	GeneBody
H3K4me1_DER183	chr12	75849756	75858039	Syne2	down	0.259	GeneBody
H3K4me1_DER184	chr12	76526707	76529123	Mir5135	down	0.379	Gene010Kb
H3K4me1_DER185	chr12	77786364	77791669	Intergenic	down	0.302	Intergenic
H3K4me1_DER186	chr12	79068891	79071504	Plekhh1	up	-0.461	GeneBody
H3K4me1_DER187	chr12	79691335	79693740	Rad51b	down	0.375	GeneBody
H3K4me1_DER188	chr12	80034500	80037137	Zfp36l1	up	-0.478	Gene100Kb
H3K4me1_DER189	chr12	80215935	80217427	Actn1	up	-0.594	GeneBody
H3K4me1_DER190	chr12	83111482	83114849	Rgs6	up	-0.428	GeneBody
H3K4me1_DER191	chr12	84845725	84849139	Ltbp2	up	-0.439	GeneBody
H3K4me1_DER192	chr12	85419296	85421524	Tmed10	down	0.424	Gene050Kb
H3K4me1_DER193	chr12	85591714	85593933	Jdp2	down	0.387	Gene010Kb
H3K4me1_DER194	chr12	86174851	86176644	Gm805	up	-0.694	GeneBody
H3K4me1_DER195	chr12	87091050	87092682	Tmem63c	up	-0.6	Gene010Kb
H3K4me1_DER196	chr12	87277366	87280226	Ism2	up	-0.372	GeneBody
H3K4me1_DER197	chr13	100823509	100825839	Slc30a5	down	0.609	GeneBody
H3K4me1_DER198	chr13	101689997	101701467	Pik3r1	down	0.181	GeneBody
H3K4me1_DER199	chr13	101930951	101933032	Intergenic	down	0.461	Intergenic
H3K4me1_DER200	chr13	102644118	102648026	Cd180	down	0.455	Gene050Kb
H3K4me1_DER201	chr13	103911930	103919365	Erbb2ip	down	0.243	Promoter
H3K4me1_DER202	chr13	108992144	108994001	Pde4d	down	0.546	GeneBody
H3K4me1_DER203	chr13	109236843	109240681	Pde4d	down	0.33	GeneBody
H3K4me1_DER204	chr13	109296708	109300288	Pde4d	down	0.348	GeneBody
H3K4me1_DER205	chr13	109901705	109913044	Pde4d	down	0.218	GeneBody
H3K4me1_DER206	chr13	110902079	110906389	Intergenic	down	0.321	Intergenic
H3K4me1_DER207	chr13	111787725	111808816	Map3k1	down	0.149	Promoter
H3K4me1_DER208	chr13	114893704	114897764	Itga2	down	0.375	GeneBody
H3K4me1_DER209	chr13	117207182	117213859	Emb	down	0.279	Gene010Kb
H3K4me1_DER210	chr13	117238576	117246777	Emb	down	0.276	GeneBody
H3K4me1_DER211	chr13	16340072	16341618	Intergenic	down	0.5	Intergenic
H3K4me1_DER212	chr13	21263461	21265126	Gpx5	up	-0.573	Gene050Kb
H3K4me1_DER213	chr13	22000196	22007896	Prss16	down	0.235	Promoter
H3K4me1_DER214	chr13	24341154	24343222	Cmah	down	0.454	GeneBody
H3K4me1_DER215	chr13	24405790	24407795	Cmah	down	0.499	GeneBody
H3K4me1_DER216	chr13	24411389	24417672	Cmah	down	0.243	GeneBody
H3K4me1_DER217	chr13	35967523	35970385	Ppp1r3g	up	-0.313	Promoter
H3K4me1_DER218	chr13	3609165	3611111	Fam208b	down	0.48	Promoter
H3K4me1_DER219	chr13	36723536	36727931	Nrn1	up	-0.3	GeneBody
H3K4me1_DER220	chr13	38204945	38210083	Snrnp48	down	0.276	Promoter
H3K4me1_DER221	chr13	40727957	40735296	Tfap2a	up	-0.212	Promoter
H3K4me1_DER222	chr13	40862850	40866321	Gcnt2	down	0.337	GeneBody
H3K4me1_DER223	chr13	41465545	41468967	Nedd9	down	0.351	GeneBody
H3K4me1_DER224	chr13	43229136	43245795	Gfod1	down	0.139	GeneBody
H3K4me1_DER225	chr13	43248360	43255107	Gfod1	down	0.209	GeneBody
H3K4me1_DER226	chr13	44059134	44068105	Gm5083	down	0.25	Gene100Kb
H3K4me1_DER227	chr13	44355392	44356905	1700029N11Rik	up	-0.489	Gene100Kb
H3K4me1_DER228	chr13	44977017	44988709	Dtnbp1	down	0.269	GeneBody
H3K4me1_DER229	chr13	51322241	51330771	S1pr3	up	-0.234	Gene100Kb
H3K4me1_DER230	chr13	51683990	51690803	Secisbp2	up	-0.255	Gene010Kb
H3K4me1_DER231	chr13	51695975	51700008	Sema4d	up	-0.368	Gene010Kb
H3K4me1_DER232	chr13	56599361	56603170	Tgfbi	up	-0.305	Gene010Kb
H3K4me1_DER233	chr13	58063226	58074722	Klhl3	up	-0.236	GeneBody
H3K4me1_DER234	chr13	58521935	58524286	Slc28a3	up	-0.616	Gene050Kb
H3K4me1_DER235	chr13	60609966	60615882	Dapk1	up	-0.285	GeneBody
H3K4me1_DER236	chr13	6240689	6242685	Intergenic	down	0.44	Intergenic
H3K4me1_DER237	chr13	63238797	63263038	2010111I01Rik	up	-0.104	Promoter
H3K4me1_DER238	chr13	63360090	63364183	Fancc	up	-0.399	GeneBody
H3K4me1_DER239	chr13	68580238	68584384	Fastkd3,Mtrr	down	0.311	GeneBody,Promoter
H3K4me1_DER240	chr13	68997559	69000320	Adcy2	up	-0.479	Promoter
H3K4me1_DER241	chr13	73481901	73485628	Lpcat1	up	-0.431	GeneBody
H3K4me1_DER242	chr13	74245198	74247671	Ahrr	up	-0.529	GeneBody
H3K4me1_DER243	chr13	74291478	74292982	Ahrr	up	-0.574	Promoter
H3K4me1_DER244	chr13	76419581	76422286	Mctp1	down	0.511	GeneBody
H3K4me1_DER245	chr13	83071276	83076617	Intergenic	down	0.285	Intergenic
H3K4me1_DER246	chr13	83568332	83576346	Mef2c	down	0.194	GeneBody
H3K4me1_DER247	chr13	92040744	92043175	Rasgrf2	up	-0.462	Gene100Kb
H3K4me1_DER248	chr13	93921478	93925894	Arsb	down	0.304	GeneBody
H3K4me1_DER249	chr13	95637602	95640603	Iqgap2	up	-0.474	GeneBody
H3K4me1_DER250	chr13	98817444	98820214	Fcho2	up	-0.42	Promoter
H3K4me1_DER251	chr14	100282643	100287626	Intergenic	up	-0.259	Intergenic
H3K4me1_DER252	chr14	103346681	103351532	Mycbp2	down	0.262	Promoter
H3K4me1_DER253	chr14	105850814	105852305	Spry2	down	0.593	Gene050Kb
H3K4me1_DER254	chr14	121308781	121314143	Stk24	up	-0.362	GeneBody
H3K4me1_DER255	chr14	121585486	121587188	Dock9	up	-0.545	GeneBody
H3K4me1_DER256	chr14	16241605	16251981	Ngly1,Oxsm	down	0.182	GeneBody
H3K4me1_DER257	chr14	20153913	20158692	Kcnk5	up	-0.461	GeneBody
H3K4me1_DER258	chr14	20158772	20164964	Kcnk5	up	-0.561	GeneBody
H3K4me1_DER259	chr14	20166210	20176475	Kcnk5	up	-0.395	GeneBody
H3K4me1_DER260	chr14	20370467	20372568	Fam149b	up	-0.588	GeneBody
H3K4me1_DER261	chr14	20551565	20554172	1810062O18Rik,Usp54	down	0.376	GeneBody
H3K4me1_DER262	chr14	21993223	21996775	Zfp503	down	0.32	Gene010Kb
H3K4me1_DER263	chr14	25459826	25499040	Zmiz1	up	-0.072	Promoter
H3K4me1_DER264	chr14	27228215	27232102	Arhgef3	down	0.345	GeneBody
H3K4me1_DER265	chr14	30051625	30056915	Cacna1d	down	0.291	GeneBody
H3K4me1_DER266	chr14	31758490	31760210	Ankrd28	down	0.624	GeneBody
H3K4me1_DER267	chr14	32505399	32510624	Ercc6	up	-0.266	Gene010Kb
H3K4me1_DER268	chr14	33170889	33176852	Wdfy4	up	-0.327	GeneBody
H3K4me1_DER269	chr14	41005412	41008837	Fam213a	up	-0.408	GeneBody
H3K4me1_DER270	chr14	46678902	46680521	4933425B07Rik	up	-0.481	Gene050Kb
H3K4me1_DER271	chr14	46703733	46705516	Cdkn3	up	-0.617	Gene100Kb
H3K4me1_DER272	chr14	49172596	49176745	Naa30	down	0.277	Promoter
H3K4me1_DER273	chr14	54221925	54229498	Dad1	down	0.211	Gene010Kb
H3K4me1_DER274	chr14	54779582	54783514	Slc7a8	down	0.309	Promoter
H3K4me1_DER275	chr14	54894482	54896351	Pabpn1	down	0.451	Promoter
H3K4me1_DER276	chr14	55733901	55738475	Dhrs1	up	-0.287	Gene010Kb
H3K4me1_DER277	chr14	55780423	55784499	Adcy4	up	-0.349	Promoter
H3K4me1_DER278	chr14	57826223	57829071	Mrpl57	down	0.351	Promoter
H3K4me1_DER279	chr14	60117092	60119228	Atp8a2	down	0.517	Gene050Kb
H3K4me1_DER280	chr14	63127484	63133875	Ctsb	up	-0.348	GeneBody
H3K4me1_DER281	chr14	63940522	63944682	Sox7	up	-0.292	Promoter
H3K4me1_DER282	chr14	64309277	64313041	Msra	up	-0.395	GeneBody
H3K4me1_DER283	chr14	65143160	65147661	Fzd3	up	-0.311	Gene050Kb
H3K4me1_DER284	chr14	70098934	70103600	Bin3	down	0.26	Promoter
H3K4me1_DER285	chr14	70275884	70277464	Ppp3cc	down	0.586	GeneBody
H3K4me1_DER286	chr14	73114412	73127407	Rcbtb2	down	0.148	Gene050Kb
H3K4me1_DER287	chr14	8213479	8216721	Kctd6	up	-0.358	Promoter
H3K4me1_DER288	chr15	100179190	100188149	Dip2b,Mir3473	up	-0.185	GeneBody,Promoter
H3K4me1_DER289	chr15	103247800	103254400	Nfe2	down	0.217	Promoter
H3K4me1_DER290	chr15	103295143	103298568	Copz1	up	-0.398	GeneBody
H3K4me1_DER291	chr15	34083422	34099742	Mtdh	down	0.185	Promoter
H3K4me1_DER292	chr15	50887057	50889578	Mir1907,Trps1	down	0.449	Promoter
H3K4me1_DER293	chr15	53215358	53217450	Ext1	down	0.592	GeneBody
H3K4me1_DER294	chr15	5512468	5516354	5430437J10Rik	down	0.282	GeneBody
H3K4me1_DER295	chr15	57915637	57925135	Tbc1d31	down	0.188	GeneBody
H3K4me1_DER296	chr15	58164305	58166568	Wdyhv1	down	0.412	Gene010Kb
H3K4me1_DER297	chr15	6056159	6057971	Intergenic	down	0.509	Intergenic
H3K4me1_DER298	chr15	62078442	62080259	Pvt1	up	-0.571	GeneBody
H3K4me1_DER299	chr15	62169131	62172066	Pvt1	up	-0.515	GeneBody
H3K4me1_DER300	chr15	6572963	6581676	Fyb	down	0.271	Promoter
H3K4me1_DER301	chr15	6585624	6593957	Fyb	down	0.368	GeneBody
H3K4me1_DER302	chr15	66285318	66287644	Kcnq3	up	-0.395	Promoter
H3K4me1_DER303	chr15	67086524	67090644	St3gal1	down	0.327	Gene050Kb
H3K4me1_DER304	chr15	67208768	67211358	1700012I11Rik	up	-0.365	Gene050Kb
H3K4me1_DER305	chr15	67419330	67421416	1700012I11Rik	up	-0.489	Gene050Kb
H3K4me1_DER306	chr15	72817701	72820355	Trappc9	up	-0.438	GeneBody
H3K4me1_DER307	chr15	73014061	73023907	Trappc9	up	-0.203	GeneBody
H3K4me1_DER308	chr15	74527955	74530679	Bai1	up	-0.821	GeneBody
H3K4me1_DER309	chr15	75882490	75890742	Mroh6	up	-0.187	Gene010Kb
H3K4me1_DER310	chr15	76755965	76759120	Arhgap39	up	-0.369	GeneBody
H3K4me1_DER311	chr15	76798623	76809670	Arhgap39	up	-0.169	GeneBody
H3K4me1_DER312	chr15	76898278	76899841	Commd5	down	0.496	Promoter
H3K4me1_DER313	chr15	79037492	79044110	Gcat	up	-0.175	GeneBody
H3K4me1_DER314	chr15	79193089	79195000	Gm10863	up	-0.498	GeneBody
H3K4me1_DER315	chr15	79766766	79770835	Dnal4	up	-0.28	GeneBody
H3K4me1_DER316	chr15	80530219	80533020	Enthd1	down	0.412	GeneBody
H3K4me1_DER317	chr15	80695979	80699440	A430088P11Rik,Fam83f	down	0.344	GeneBody,Promoter
H3K4me1_DER318	chr15	80709319	80710801	Tnrc6b	down	0.582	Promoter
H3K4me1_DER319	chr15	80825626	80837348	Tnrc6b	up	-0.192	GeneBody
H3K4me1_DER320	chr15	81763870	81767012	Zc3h7b	up	-0.396	GeneBody
H3K4me1_DER321	chr15	82140118	82141941	Ccdc134	up	-0.548	GeneBody
H3K4me1_DER322	chr15	82144025	82169244	Srebf2	up	-0.109	GeneBody
H3K4me1_DER323	chr15	83599548	83605075	Scube1	up	-0.281	GeneBody
H3K4me1_DER324	chr15	85953174	85957150	Celsr1	up	-0.282	GeneBody
H3K4me1_DER325	chr15	86015499	86017227	Celsr1	up	-0.519	GeneBody
H3K4me1_DER326	chr15	86020867	86022888	Celsr1	up	-0.462	GeneBody
H3K4me1_DER327	chr15	86053311	86075134	Gramd4	up	-0.104	GeneBody
H3K4me1_DER328	chr15	86077163	86090883	Gramd4	up	-0.172	GeneBody
H3K4me1_DER329	chr15	86166768	86177326	Cerk	up	-0.164	GeneBody
H3K4me1_DER330	chr15	86233060	86236824	Tbc1d22a	up	-0.469	GeneBody
H3K4me1_DER331	chr15	89119426	89125088	Hdac10,Tubgcp6	up	-0.233	GeneBody,Promoter
H3K4me1_DER332	chr15	95756579	95757872	Ano6	down	0.564	Gene050Kb
H3K4me1_DER333	chr15	95788948	95800827	Ano6	down	0.181	Promoter
H3K4me1_DER334	chr15	96816716	96819171	Intergenic	up	-0.417	Intergenic
H3K4me1_DER335	chr15	9701124	9702811	Spef2	up	-0.517	GeneBody
H3K4me1_DER336	chr15	98510384	98515158	Kansl2	down	0.249	Gene010Kb
H3K4me1_DER337	chr15	99582885	99585986	Aqp2	up	-0.415	GeneBody
H3K4me1_DER338	chr16	10734698	10742157	Clec16a	up	-0.187	GeneBody
H3K4me1_DER339	chr16	17528590	17532659	Thap7	down	0.275	Promoter
H3K4me1_DER340	chr16	18699989	18706809	Cldn5	up	-0.379	Gene100Kb
H3K4me1_DER341	chr16	22460653	22462663	Dgkg	down	0.485	Gene010Kb
H3K4me1_DER342	chr16	29781744	29783868	Intergenic	up	-0.444	Intergenic
H3K4me1_DER343	chr16	30531669	30535692	Tmem44	down	0.312	GeneBody
H3K4me1_DER344	chr16	31905635	31907466	Mfi2	up	-0.461	Gene010Kb
H3K4me1_DER345	chr16	32507276	32512246	Zdhhc19	up	-0.242	Gene010Kb
H3K4me1_DER346	chr16	33799347	33804031	Muc13	up	-0.297	GeneBody
H3K4me1_DER347	chr16	33831963	33835568	Itgb5	down	0.287	GeneBody
H3K4me1_DER348	chr16	34929375	34932239	Mylk	up	-0.359	GeneBody
H3K4me1_DER349	chr16	35539767	35543019	Sema5b	up	-0.319	Promoter
H3K4me1_DER350	chr16	44198419	44200421	Gm608	up	-0.471	GeneBody
H3K4me1_DER351	chr16	44355145	44358820	Spice1	down	0.46	GeneBody
H3K4me1_DER352	chr16	44457398	44461848	Wdr52	down	0.34	GeneBody
H3K4me1_DER353	chr16	44964384	44966337	Cd200r3	down	0.641	GeneBody
H3K4me1_DER354	chr16	55966906	55973725	2310061J03Rik,Rpl24	down	0.265	Promoter
H3K4me1_DER355	chr16	58474245	58477161	St3gal6	down	0.527	GeneBody
H3K4me1_DER356	chr16	58725533	58729603	Cldn25	down	0.359	Promoter
H3K4me1_DER357	chr16	62806527	62808657	Arl13b	up	-0.574	GeneBody
H3K4me1_DER358	chr16	8861025	8865112	1810013L24Rik	up	-0.354	Gene010Kb
H3K4me1_DER359	chr16	91335847	91338094	Ifnar2	up	-0.571	Gene050Kb
H3K4me1_DER360	chr16	91733950	91741738	Itsn1	down	0.207	GeneBody
H3K4me1_DER361	chr16	91759939	91763458	Itsn1	down	0.314	GeneBody
H3K4me1_DER362	chr16	91763691	91768007	Itsn1	down	0.456	GeneBody
H3K4me1_DER363	chr16	91779129	91782289	Itsn1	down	0.353	GeneBody
H3K4me1_DER364	chr16	92056978	92061288	Mrps6,Slc5a3	down	0.302	Promoter
H3K4me1_DER365	chr16	93584043	93586896	Setd4	down	0.371	GeneBody
H3K4me1_DER366	chr16	94791617	94794222	Kcnj6	up	-0.435	GeneBody
H3K4me1_DER367	chr16	97750975	97753403	Ripk4	up	-0.487	GeneBody
H3K4me1_DER368	chr17	12204154	12208896	Agpat4	up	-0.289	GeneBody
H3K4me1_DER369	chr17	12782285	12784296	Airn	up	-0.466	GeneBody
H3K4me1_DER370	chr17	13739751	13743749	Tcte2	up	-0.376	GeneBody
H3K4me1_DER371	chr17	15373963	15378175	Dll1	up	-0.258	Promoter
H3K4me1_DER372	chr17	15379791	15382232	Dll1	up	-0.5	Gene010Kb
H3K4me1_DER373	chr17	23597640	23602628	Zfp13,Zscan10	down	0.293	Promoter
H3K4me1_DER374	chr17	23997415	23999252	Prss22	up	-0.499	Promoter
H3K4me1_DER375	chr17	25011140	25015313	Cramp1l	down	0.34	Promoter
H3K4me1_DER376	chr17	26314235	26316452	Luc7l	up	-0.493	Gene050Kb
H3K4me1_DER377	chr17	26419479	26426425	Neurl1b	up	-0.352	GeneBody
H3K4me1_DER378	chr17	26684208	26691849	Atp6v0e	up	-0.232	GeneBody
H3K4me1_DER379	chr17	27037617	27041354	Ggnbp1	up	-0.333	Gene010Kb
H3K4me1_DER380	chr17	27150256	27156162	Ip6k3	up	-0.329	GeneBody
H3K4me1_DER381	chr17	27497497	27503782	Grm4	up	-0.283	Promoter
H3K4me1_DER382	chr17	27636020	27638624	Rps10	down	0.349	Promoter
H3K4me1_DER383	chr17	27775152	27782651	D17Wsu92e	up	-0.254	GeneBody
H3K4me1_DER384	chr17	28079066	28082394	Tcp11	down	0.328	Promoter
H3K4me1_DER385	chr17	29636103	29639220	Rnf8	up	-0.429	GeneBody
H3K4me1_DER386	chr17	29700920	29706232	Ccdc167,Cmtr1	up	-0.285	GeneBody
H3K4me1_DER387	chr17	29707523	29713321	Ccdc167	up	-0.506	GeneBody
H3K4me1_DER388	chr17	31033115	31041780	Abcg1	up	-0.18	Gene050Kb
H3K4me1_DER389	chr17	31086062	31092925	Abcg1	up	-0.272	GeneBody
H3K4me1_DER390	chr17	31303972	31307054	Slc37a1	up	-0.337	GeneBody
H3K4me1_DER391	chr17	31904760	31906929	Hsf2bp	down	0.399	Gene050Kb
H3K4me1_DER392	chr17	33439257	33441667	Actl9	up	-0.412	Gene010Kb
H3K4me1_DER393	chr17	34037402	34042250	Col11a2,Rxrb	up	-0.42	GeneBody
H3K4me1_DER394	chr17	34052005	34061114	Col11a2	up	-0.204	GeneBody
H3K4me1_DER395	chr17	34166906	34172590	H2-DMb1	down	0.235	Gene010Kb
H3K4me1_DER396	chr17	34949466	34952288	1110038B12Rik,Snord52	down	0.334	Promoter
H3K4me1_DER397	chr17	35020633	35033379	Msh5,Vwa7	up	-0.162	GeneBody
H3K4me1_DER398	chr17	35207803	35211798	Lta	down	0.321	Gene010Kb
H3K4me1_DER399	chr17	35841660	35843735	Mdc1	down	0.495	Promoter
H3K4me1_DER400	chr17	35899366	35905122	Atat1	up	-0.214	GeneBody
H3K4me1_DER401	chr17	44698434	44715852	Runx2	down	0.167	GeneBody
H3K4me1_DER402	chr17	46038234	46047897	Vegfa	up	-0.191	Gene010Kb
H3K4me1_DER403	chr17	46296415	46299745	Dlk2	up	-0.33	Promoter
H3K4me1_DER404	chr17	46879261	46880839	Tbcc	down	0.507	Gene010Kb
H3K4me1_DER405	chr17	47211532	47216439	Trerf1	up	-0.37	GeneBody
H3K4me1_DER406	chr17	56335291	56345604	Kdm4b	up	-0.258	GeneBody
H3K4me1_DER407	chr17	56894475	56900057	Mllt1	up	-0.307	GeneBody
H3K4me1_DER408	chr17	57221835	57224746	C3	up	-0.385	GeneBody
H3K4me1_DER409	chr17	5807071	5808949	3300005D01Rik	down	0.625	Gene010Kb
H3K4me1_DER410	chr17	5839263	5844177	Snx9	down	0.281	GeneBody
H3K4me1_DER411	chr17	5974735	5979519	Synj2	up	-0.271	Promoter
H3K4me1_DER412	chr17	64599272	64604742	Man2a1	down	0.236	GeneBody
H3K4me1_DER413	chr17	66509906	66515460	Rab12	up	-0.245	GeneBody
H3K4me1_DER414	chr17	69075266	69076940	Epb4.1l3	down	0.536	Gene100Kb
H3K4me1_DER415	chr17	70844481	70855021	Tgif1	down	0.182	Promoter
H3K4me1_DER416	chr17	72958473	72968753	Lbh	down	0.248	Gene050Kb
H3K4me1_DER417	chr17	73117431	73120086	Lclat1	down	0.341	GeneBody
H3K4me1_DER418	chr17	80056885	80061633	Hnrnpll	down	0.352	Promoter
H3K4me1_DER419	chr17	80202647	80206176	Srsf7	down	0.398	Promoter
H3K4me1_DER420	chr17	83995693	84008414	4933433H22Rik	up	-0.15	Gene100Kb
H3K4me1_DER421	chr17	84072422	84075935	4933433H22Rik	down	0.394	Gene010Kb
H3K4me1_DER422	chr17	84626030	84627570	Dync2li1	down	0.603	Promoter
H3K4me1_DER423	chr17	8497120	8499570	Pde10a	up	-0.46	Gene050Kb
H3K4me1_DER424	chr17	87744847	87747374	Kcnk12	up	-0.803	GeneBody
H3K4me1_DER425	chr18	11351425	11353727	Intergenic	up	-0.495	Intergenic
H3K4me1_DER426	chr18	20057465	20060315	Dsc2	up	-0.602	Promoter
H3K4me1_DER427	chr18	36414331	36417130	Pfdn1	up	-0.416	GeneBody
H3K4me1_DER428	chr18	38486378	38488420	Ndfip1	up	-0.468	Gene050Kb
H3K4me1_DER429	chr18	38509363	38510960	Ndfip1	down	0.554	Gene050Kb
H3K4me1_DER430	chr18	39008174	39012624	Arhgap26	up	-0.301	GeneBody
H3K4me1_DER431	chr18	46197148	46201339	Trim36	down	0.283	Promoter
H3K4me1_DER432	chr18	46248623	46251242	Pggt1b	up	-0.409	GeneBody
H3K4me1_DER433	chr18	4943247	4947026	Gm10556	up	-0.29	Gene100Kb
H3K4me1_DER434	chr18	50013503	50039931	Tnfaip8	down	0.096	GeneBody
H3K4me1_DER435	chr18	5144872	5152713	Svil	up	-0.292	Gene050Kb
H3K4me1_DER436	chr18	54897803	54913790	Zfp608	down	0.121	GeneBody
H3K4me1_DER437	chr18	54958705	54967459	Zfp608	down	0.242	GeneBody
H3K4me1_DER438	chr18	56873330	56876830	March3	up	-0.319	GeneBody
H3K4me1_DER439	chr18	57283241	57285231	Megf10	up	-0.443	GeneBody
H3K4me1_DER440	chr18	61504938	61507710	Arhgef37	up	-0.427	GeneBody
H3K4me1_DER441	chr18	62149405	62152881	Adrb2	down	0.366	Gene050Kb
H3K4me1_DER442	chr18	64339017	64344288	Onecut2	up	-0.262	Promoter
H3K4me1_DER443	chr18	65703421	65704950	Mir3473f,Oacyl	up	-0.556	GeneBody,Promoter
H3K4me1_DER444	chr18	67688140	67689973	Ptpn2	up	-0.759	GeneBody
H3K4me1_DER445	chr18	68950504	68952335	4930546C10Rik	down	0.577	Promoter
H3K4me1_DER446	chr18	69195417	69199318	Intergenic	up	-0.37	Intergenic
H3K4me1_DER447	chr18	69584917	69587164	Tcf4	down	0.423	GeneBody
H3K4me1_DER448	chr18	7000493	7007058	Mkx	up	-0.284	GeneBody
H3K4me1_DER449	chr18	76051038	76055596	Zbtb7c	up	-0.491	GeneBody
H3K4me1_DER450	chr18	78003263	78008652	Epg5	down	0.357	GeneBody
H3K4me1_DER451	chr18	80653460	80658324	Nfatc1	up	-0.271	GeneBody
H3K4me1_DER452	chr18	82468155	82495707	Mbp	up	-0.131	GeneBody
H3K4me1_DER453	chr18	9443512	9445829	Ccny	down	0.435	GeneBody
H3K4me1_DER454	chr19	10266008	10267798	Dagla	up	-0.557	GeneBody
H3K4me1_DER455	chr19	10289326	10292610	Dagla	up	-0.372	GeneBody
H3K4me1_DER456	chr19	11802972	11820871	Stx3	down	0.137	Promoter
H3K4me1_DER457	chr19	12818257	12820708	Lpxn	down	0.43	GeneBody
H3K4me1_DER458	chr19	15848557	15853884	Psat1	down	0.283	Gene100Kb
H3K4me1_DER459	chr19	16158993	16162354	Gnaq	down	0.35	GeneBody
H3K4me1_DER460	chr19	16257936	16262197	Gnaq	down	0.405	GeneBody
H3K4me1_DER461	chr19	21582742	21584855	1110059E24Rik	down	0.616	Gene050Kb
H3K4me1_DER462	chr19	21733151	21739256	Tmem2	down	0.262	Gene050Kb
H3K4me1_DER463	chr19	23139561	23153834	Klf9	up	-0.155	Promoter
H3K4me1_DER464	chr19	25071313	25073508	Dock8	down	0.505	GeneBody
H3K4me1_DER465	chr19	29112126	29113891	Rcl1	down	0.499	GeneBody
H3K4me1_DER466	chr19	32602768	32605429	Papss2	down	0.387	GeneBody
H3K4me1_DER467	chr19	33230876	33232233	Rnls	down	0.556	GeneBody
H3K4me1_DER468	chr19	36522025	36524879	Hectd2	down	0.442	Gene050Kb
H3K4me1_DER469	chr19	36558876	36561609	Hectd2	down	0.395	GeneBody
H3K4me1_DER470	chr19	37288508	37292192	Ide	down	0.427	GeneBody
H3K4me1_DER471	chr19	3941019	3944588	Unc93b1	up	-0.454	GeneBody
H3K4me1_DER472	chr19	41018294	41034627	Dntt	down	0.173	GeneBody
H3K4me1_DER473	chr19	41035461	41040665	Dntt	down	0.287	GeneBody
H3K4me1_DER474	chr19	41330258	41334947	Pik3ap1	down	0.224	GeneBody
H3K4me1_DER475	chr19	42133931	42136464	Avpi1	up	-0.413	Gene010Kb
H3K4me1_DER476	chr19	42168832	42180151	Zfyve27	up	-0.159	Promoter
H3K4me1_DER477	chr19	43549575	43551762	Got1	up	-0.565	Gene050Kb
H3K4me1_DER478	chr19	43769737	43771897	Cutc	down	0.389	Gene010Kb
H3K4me1_DER479	chr19	45472236	45476427	Btrc	down	0.307	GeneBody
H3K4me1_DER480	chr19	46313783	46320286	Psd	up	-0.227	GeneBody
H3K4me1_DER481	chr19	47882732	47893243	Gsto2	down	0.176	GeneBody
H3K4me1_DER482	chr19	47906882	47912680	Itprip	up	-0.222	GeneBody
H3K4me1_DER483	chr19	5211054	5212748	Pacs1	up	-0.541	GeneBody
H3K4me1_DER484	chr19	53829384	53831979	Rbm20	up	-0.413	GeneBody
H3K4me1_DER485	chr19	53886203	53896471	Pdcd4	up	-0.135	GeneBody
H3K4me1_DER486	chr19	5399587	5401422	4930481A15Rik	up	-0.474	Gene010Kb
H3K4me1_DER487	chr19	5745149	5747514	Ltbp3	up	-0.568	GeneBody
H3K4me1_DER488	chr19	61243901	61245781	Csf2ra	down	0.47	Gene050Kb
H3K4me1_DER489	chr19	6155520	6158688	Batf2	up	-0.455	Gene010Kb
H3K4me1_DER490	chr19	6295025	6305239	Ehd1	up	-0.146	GeneBody
H3K4me1_DER491	chr19	6333246	6354560	Map4k2,Men1	up	-0.111	GeneBody,Promoter
H3K4me1_DER492	chr19	7289270	7298344	Mark2	up	-0.185	GeneBody
H3K4me1_DER493	chr1	105284035	105285972	Rnf152	up	-0.524	GeneBody
H3K4me1_DER494	chr1	106538584	106557395	Bcl2	down	0.131	GeneBody
H3K4me1_DER495	chr1	120531343	120533700	Marco	up	-0.53	Gene050Kb
H3K4me1_DER496	chr1	125560657	125562451	Slc35f5	down	0.423	Promoter
H3K4me1_DER497	chr1	133396799	133401441	Sox13	up	-0.247	GeneBody
H3K4me1_DER498	chr1	133824700	133827274	Optc	up	-0.431	Gene100Kb
H3K4me1_DER499	chr1	133949564	133956364	Prelp	up	-0.549	Gene050Kb
H3K4me1_DER500	chr1	138130280	138138916	Ptprc	down	0.201	GeneBody
H3K4me1_DER501	chr1	144329139	144333061	Rgs1	down	0.287	Gene100Kb
H3K4me1_DER502	chr1	151078103	151081525	C730036E19Rik	down	0.403	Gene100Kb
H3K4me1_DER503	chr1	151487679	151499827	Rnf2	down	0.21	Promoter
H3K4me1_DER504	chr1	151682280	151691579	Fam129a	down	0.287	GeneBody
H3K4me1_DER505	chr1	151716333	151719765	Fam129a	down	0.334	GeneBody
H3K4me1_DER506	chr1	152531183	152533753	Rgl1	down	0.413	GeneBody
H3K4me1_DER507	chr1	152596930	152600757	Rgl1	down	0.365	GeneBody
H3K4me1_DER508	chr1	154883194	154885294	Intergenic	up	-0.508	Intergenic
H3K4me1_DER509	chr1	155144079	155147984	Mr1	down	0.308	Promoter
H3K4me1_DER510	chr1	160285044	160289255	Rabgap1l	down	0.36	GeneBody
H3K4me1_DER511	chr1	162035893	162042049	Dnm3	down	0.244	GeneBody
H3K4me1_DER512	chr1	162476280	162478673	Dnm3	up	-0.374	Promoter
H3K4me1_DER513	chr1	164274943	164277153	Ccdc181	down	0.445	Promoter
H3K4me1_DER514	chr1	164953046	164962438	Xcl1	down	0.368	Gene050Kb
H3K4me1_DER515	chr1	165779710	165782399	Creg1	down	0.332	Gene010Kb
H3K4me1_DER516	chr1	166147617	166150780	Gpa33	down	0.358	GeneBody
H3K4me1_DER517	chr1	171785310	171790441	Slamf1	up	-0.343	GeneBody
H3K4me1_DER518	chr1	174047043	174050561	Olfr432	down	0.34	Promoter
H3K4me1_DER519	chr1	175880704	175883460	Exo1	down	0.366	Promoter
H3K4me1_DER520	chr1	178319270	178335884	Cox20,Hnrnpu	down	0.139	Promoter
H3K4me1_DER521	chr1	180259262	180266401	Psen2	down	0.221	Gene010Kb
H3K4me1_DER522	chr1	180821707	180826173	H3f3a	down	0.335	Gene010Kb
H3K4me1_DER523	chr1	180880917	180891067	Lefty2	down	0.174	Gene010Kb
H3K4me1_DER524	chr1	182400828	182403592	Trp53bp2	down	0.409	Gene010Kb
H3K4me1_DER525	chr1	183067809	183073161	Disp1	up	-0.508	Gene050Kb
H3K4me1_DER526	chr1	184682955	184685496	4930488B22Rik	down	0.36	Gene050Kb
H3K4me1_DER527	chr1	189859865	189861865	Ptpn14	up	-0.717	GeneBody
H3K4me1_DER528	chr1	189864316	189869984	Ptpn14	up	-0.296	GeneBody
H3K4me1_DER529	chr1	191192497	191194931	Atf3	down	0.381	Gene010Kb
H3K4me1_DER530	chr1	191905404	191909681	1700034H15Rik,Slc30a1	down	0.272	GeneBody,Promoter
H3K4me1_DER531	chr1	192832828	192835906	1700065J18Rik	up	-0.347	Gene010Kb
H3K4me1_DER532	chr1	36147909	36150545	Uggt1	down	0.395	GeneBody
H3K4me1_DER533	chr1	38259357	38262179	Aff3	up	-0.359	GeneBody
H3K4me1_DER534	chr1	38630503	38640605	Aff3	up	-0.206	GeneBody
H3K4me1_DER535	chr1	40053281	40056069	Gm16894	down	0.376	Gene050Kb
H3K4me1_DER536	chr1	43412533	43414939	Nck2	up	-0.477	Gene050Kb
H3K4me1_DER537	chr1	53771428	53779239	Stk17b	down	0.297	GeneBody
H3K4me1_DER538	chr1	53780399	53785156	Stk17b	down	0.305	Promoter
H3K4me1_DER539	chr1	53822623	53825680	Hecw2	down	0.441	GeneBody
H3K4me1_DER540	chr1	53837730	53840608	Hecw2	down	0.545	GeneBody
H3K4me1_DER541	chr1	54832915	54844597	Ankrd44	down	0.164	GeneBody
H3K4me1_DER542	chr1	54905255	54927439	Ankrd44	down	0.181	Promoter
H3K4me1_DER543	chr1	59549140	59551745	Gm973	up	-0.44	GeneBody
H3K4me1_DER544	chr1	59684839	59689655	Nop58	down	0.343	Promoter
H3K4me1_DER545	chr1	60415923	60418017	Abi2	down	0.612	GeneBody
H3K4me1_DER546	chr1	7112684	7114623	Pcmtd1	up	-0.511	GeneBody
H3K4me1_DER547	chr1	74361808	74365123	Catip	down	0.39	Promoter
H3K4me1_DER548	chr1	80718210	80724304	Dock10	down	0.232	GeneBody
H3K4me1_DER549	chr1	80753663	80760698	Dock10	down	0.198	GeneBody
H3K4me1_DER550	chr1	86359585	86362858	C130036L24Rik	down	0.335	Promoter
H3K4me1_DER551	chr1	86408712	86412220	1700019O17Rik	down	0.443	Gene050Kb
H3K4me1_DER552	chr1	88252111	88270435	6430706D22Rik,A730008H23Rik,Hjurp,Mroh2a	up	-0.113	GeneBody,Promoter
H3K4me1_DER553	chr1	89462488	89463982	Agap1	up	-0.552	GeneBody
H3K4me1_DER554	chr1	89464924	89469187	Agap1	up	-0.365	GeneBody
H3K4me1_DER555	chr1	92058464	92065384	Hdac4	up	-0.283	GeneBody
H3K4me1_DER556	chr1	92329733	92333583	Intergenic	up	-0.431	Intergenic
H3K4me1_DER557	chr1	92358587	92360784	Ndufa10	up	-0.419	Gene100Kb
H3K4me1_DER558	chr1	92666054	92667787	Otos	down	0.471	Gene050Kb
H3K4me1_DER559	chr1	93175992	93177502	2310007B03Rik	up	-0.562	Gene050Kb
H3K4me1_DER560	chr1	93752461	93754768	Thap4	down	0.39	Promoter
H3K4me1_DER561	chr1	95654628	95657616	St8sia4	down	0.823	GeneBody
H3K4me1_DER562	chr2	104489408	104492979	Hipk3	down	0.341	Promoter
H3K4me1_DER563	chr2	105666425	105671306	Pax6,Pax6os1	up	-0.29	GeneBody,Promoter
H3K4me1_DER564	chr2	113640413	113642452	Fmn1	up	-0.496	GeneBody
H3K4me1_DER565	chr2	119490534	119492807	Ino80	up	-0.484	Gene050Kb
H3K4me1_DER566	chr2	120657740	120662654	Haus2	down	0.402	Gene050Kb
H3K4me1_DER567	chr2	120731450	120733147	Cdan1,Ttbk2	down	0.437	GeneBody,Promoter
H3K4me1_DER568	chr2	12226255	12229140	Itga8	down	0.495	GeneBody
H3K4me1_DER569	chr2	126309138	126312031	Atp8b4	down	0.347	Gene010Kb
H3K4me1_DER570	chr2	126675974	126678999	Gabpb1	down	0.367	Promoter
H3K4me1_DER571	chr2	128202668	128205991	Bcl2l11	down	0.336	Gene050Kb
H3K4me1_DER572	chr2	128363137	128368710	Gm14005	up	-0.256	GeneBody
H3K4me1_DER573	chr2	128543073	128546122	Anapc1	up	-0.435	Gene100Kb
H3K4me1_DER574	chr2	130537523	130542821	Ptpra	up	-0.253	GeneBody
H3K4me1_DER575	chr2	131145083	131147409	1700037H04Rik,Hspa12b,Mir3098	up	-0.647	GeneBody
H3K4me1_DER576	chr2	131170576	131172965	Mir3098,Spef1	up	-0.414	GeneBody,Promoter
H3K4me1_DER577	chr2	131508096	131511736	Mir3098,Smox	down	0.334	GeneBody
H3K4me1_DER578	chr2	131990310	131999046	Rassf2	up	-0.204	GeneBody
H3K4me1_DER579	chr2	132508965	132515228	1700026D11Rik	down	0.32	GeneBody
H3K4me1_DER580	chr2	134640851	134646669	Tmx4	down	0.296	GeneBody
H3K4me1_DER581	chr2	140170617	140172436	Ndufaf5	down	0.593	Promoter
H3K4me1_DER582	chr2	151630373	151633141	Snph	up	-0.421	Promoter
H3K4me1_DER583	chr2	152080197	152082840	Scrt2	up	-0.33	Promoter
H3K4me1_DER584	chr2	153423854	153426721	8430427H17Rik	up	-0.491	GeneBody
H3K4me1_DER585	chr2	153488297	153499749	8430427H17Rik	up	-0.151	GeneBody
H3K4me1_DER586	chr2	154221665	154226101	Bpifb5	up	-0.279	GeneBody
H3K4me1_DER587	chr2	156779769	156784734	Myl9	up	-0.312	GeneBody
H3K4me1_DER588	chr2	157562422	157564245	Blcap,Nnat	up	-0.532	GeneBody
H3K4me1_DER589	chr2	163714427	163717841	Pkig	up	-0.342	GeneBody
H3K4me1_DER590	chr2	163825948	163827427	Wisp2	up	-0.668	GeneBody
H3K4me1_DER591	chr2	165194888	165196664	Cdh22	down	0.603	GeneBody
H3K4me1_DER592	chr2	165791437	165795121	Zmynd8	down	0.313	GeneBody
H3K4me1_DER593	chr2	165992761	166003432	Ncoa3	down	0.207	Promoter
H3K4me1_DER594	chr2	166137792	166145022	Sulf2	up	-0.254	GeneBody
H3K4me1_DER595	chr2	166347528	166350229	Gm11468	up	-0.451	Gene100Kb
H3K4me1_DER596	chr2	166548056	166555461	Prex1	up	-0.236	Gene050Kb
H3K4me1_DER597	chr2	166681953	166688258	Mir6364,Prex1	up	-0.265	GeneBody
H3K4me1_DER598	chr2	167738244	167749530	A530013C23Rik	up	-0.211	Gene050Kb
H3K4me1_DER599	chr2	167863058	167865160	Ptpn1	down	0.432	Gene100Kb
H3K4me1_DER600	chr2	170266282	170267768	Bcas1	up	-0.582	Gene100Kb
H3K4me1_DER601	chr2	172546866	172552192	Tfap2c	up	-0.309	Promoter
H3K4me1_DER602	chr2	179102157	179107886	Intergenic	up	-0.279	Intergenic
H3K4me1_DER603	chr2	180345220	180347644	Gata5os	up	-0.519	Gene010Kb
H3K4me1_DER604	chr2	18054841	18056784	Mllt10	down	0.518	Promoter
H3K4me1_DER605	chr2	18913494	18929677	Pip4k2a	down	0.315	GeneBody
H3K4me1_DER606	chr2	18933953	18964574	Pip4k2a	down	0.132	GeneBody
H3K4me1_DER607	chr2	25097289	25100736	Noxa1	up	-0.426	Gene010Kb
H3K4me1_DER608	chr2	25125587	25129647	Noxa1	up	-0.418	Gene050Kb
H3K4me1_DER609	chr2	25161681	25176377	Nrarp	up	-0.165	Gene010Kb
H3K4me1_DER610	chr2	25176708	25179419	Nrarp	up	-0.445	Promoter
H3K4me1_DER611	chr2	25416543	25418176	Fut7	up	-0.59	Gene010Kb
H3K4me1_DER612	chr2	25463177	25471678	Ptgds	up	-0.164	Promoter
H3K4me1_DER613	chr2	26060477	26063576	Nacc2	up	-0.624	GeneBody
H3K4me1_DER614	chr2	27317843	27319863	Vav2	up	-0.48	GeneBody
H3K4me1_DER615	chr2	27323195	27329255	Vav2	up	-0.325	GeneBody
H3K4me1_DER616	chr2	27375019	27377909	Vav2	up	-0.525	GeneBody
H3K4me1_DER617	chr2	27410531	27420623	Vav2	up	-0.183	GeneBody
H3K4me1_DER618	chr2	28143054	28146910	Olfm1	up	-0.33	Gene050Kb
H3K4me1_DER619	chr2	28381036	28382924	Ppp1r26	up	-0.546	Gene100Kb
H3K4me1_DER620	chr2	28697416	28702992	1700026L06Rik,Ak8	down	0.247	GeneBody
H3K4me1_DER621	chr2	30244728	30247679	Lrrc8a	up	-0.356	GeneBody
H3K4me1_DER622	chr2	30741590	30744835	Mir3089	up	-0.368	Gene050Kb
H3K4me1_DER623	chr2	31201420	31209904	Gpr107	up	-0.323	GeneBody
H3K4me1_DER624	chr2	31255545	31260413	Ncs1	up	-0.296	GeneBody
H3K4me1_DER625	chr2	31445695	31448056	Ass1	up	-0.418	Gene050Kb
H3K4me1_DER626	chr2	31450966	31456197	Ass1	up	-0.265	Gene050Kb
H3K4me1_DER627	chr2	3329998	3332848	Rpp38	down	0.405	Promoter
H3K4me1_DER628	chr2	3422196	3424029	Meig1	down	0.447	Promoter
H3K4me1_DER629	chr2	35321644	35324035	Stom	up	-0.489	GeneBody
H3K4me1_DER630	chr2	35942186	35943696	Ttll11	up	-0.672	GeneBody
H3K4me1_DER631	chr2	37945201	37947674	Dennd1a	up	-0.456	GeneBody
H3K4me1_DER632	chr2	43768763	43775047	Arhgap15	down	0.255	GeneBody
H3K4me1_DER633	chr2	45168772	45173561	Zeb2os	up	-0.279	Gene100Kb
H3K4me1_DER634	chr2	4880088	4882092	Sephs1	up	-0.413	Promoter
H3K4me1_DER635	chr2	60287966	60290101	Cd302	down	0.421	Gene010Kb
H3K4me1_DER636	chr2	60866908	60870385	Rbms1	down	0.338	GeneBody
H3K4me1_DER637	chr2	6328538	6341302	Usp6nl	down	0.224	GeneBody
H3K4me1_DER638	chr2	6702136	6725603	Celf2	down	0.113	GeneBody
H3K4me1_DER639	chr2	69890443	69892099	Mettl5	up	-0.534	Gene010Kb
H3K4me1_DER640	chr2	70496882	70499137	Gad1os	down	0.412	GeneBody
H3K4me1_DER641	chr2	71980156	71982117	Rapgef4	down	0.454	Promoter
H3K4me1_DER642	chr2	73495112	73497463	Wipf1	down	0.414	GeneBody
H3K4me1_DER643	chr2	73521396	73523999	Wipf1	down	0.568	GeneBody
H3K4me1_DER644	chr2	75245593	75247273	Intergenic	down	0.758	Intergenic
H3K4me1_DER645	chr2	84368825	84370934	Calcrl	down	0.428	GeneBody
H3K4me1_DER646	chr2	84678442	84680168	Med19,Tmx2	down	0.443	Promoter
H3K4me1_DER647	chr2	91131173	91134542	Mybpc3	up	-0.341	GeneBody
H3K4me1_DER648	chr2	92541239	92542757	Mir7221	up	-0.628	Gene050Kb
H3K4me1_DER649	chr2	92665846	92668345	Chst1	up	-0.387	Gene100Kb
H3K4me1_DER650	chr2	92981302	92989652	Prdm11	up	-0.274	GeneBody
H3K4me1_DER651	chr3	100514609	100517931	Fam46c	up	-0.342	Gene050Kb
H3K4me1_DER652	chr3	101322151	101324843	Cd2	up	-0.642	Gene050Kb
H3K4me1_DER653	chr3	101347533	101350329	Igsf3	up	-0.366	Gene050Kb
H3K4me1_DER654	chr3	101407201	101409661	Igsf3	up	-0.393	GeneBody
H3K4me1_DER655	chr3	104339753	104341931	Intergenic	up	-0.452	Intergenic
H3K4me1_DER656	chr3	105793724	105800777	Rap1a	down	0.229	Promoter
H3K4me1_DER657	chr3	108992854	108999236	Fam102b	down	0.202	GeneBody
H3K4me1_DER658	chr3	121337550	121347806	Alg14	down	0.272	GeneBody
H3K4me1_DER659	chr3	122290084	122296128	Mir760	down	0.264	Gene010Kb
H3K4me1_DER660	chr3	122321836	122323311	Mir760	down	0.474	Gene050Kb
H3K4me1_DER661	chr3	122918252	122921783	4933405D12Rik	up	-0.345	GeneBody
H3K4me1_DER662	chr3	135661213	135663320	Nfkb1	down	0.519	GeneBody
H3K4me1_DER663	chr3	136686350	136694693	Ppp3ca	down	0.281	GeneBody
H3K4me1_DER664	chr3	136695906	136711683	Ppp3ca	down	0.158	GeneBody
H3K4me1_DER665	chr3	138814615	138816168	Tspan5	down	0.497	GeneBody
H3K4me1_DER666	chr3	143034554	143037894	Intergenic	up	-0.333	Intergenic
H3K4me1_DER667	chr3	144579176	144587082	Sep15	down	0.238	GeneBody
H3K4me1_DER668	chr3	145648342	145654190	Cyr61	up	-0.23	Promoter
H3K4me1_DER669	chr3	146331153	146333929	Gm10636	down	0.429	Gene050Kb
H3K4me1_DER670	chr3	14658518	14661954	Car13	up	-0.413	GeneBody
H3K4me1_DER671	chr3	146775830	146785077	Prkacb	down	0.192	GeneBody
H3K4me1_DER672	chr3	148985304	148991555	Lphn2	up	-0.284	Gene050Kb
H3K4me1_DER673	chr3	153715651	153722520	St6galnac3	down	0.262	GeneBody
H3K4me1_DER674	chr3	20025605	20030443	Hps3	down	0.292	GeneBody
H3K4me1_DER675	chr3	27519341	27521028	Fndc3b	up	-0.535	GeneBody
H3K4me1_DER676	chr3	27650002	27655022	Fndc3b	up	-0.282	GeneBody
H3K4me1_DER677	chr3	27862295	27864229	Tmem212	up	-0.551	Gene010Kb
H3K4me1_DER678	chr3	28805588	28807304	Rpl22l1	down	0.482	Promoter
H3K4me1_DER679	chr3	33954996	33957257	Fxr1	up	-0.485	Gene100Kb
H3K4me1_DER680	chr3	37644626	37646320	Spry1	down	0.513	Gene010Kb
H3K4me1_DER681	chr3	38114644	38117277	5430434I15Rik	down	0.387	Gene100Kb
H3K4me1_DER682	chr3	38432934	38434689	Ankrd50	up	-0.562	Gene050Kb
H3K4me1_DER683	chr3	50627172	50629707	Intergenic	down	0.465	Intergenic
H3K4me1_DER684	chr3	51718634	51720657	Maml3	down	0.561	GeneBody
H3K4me1_DER685	chr3	52029055	52031411	Maml3	down	0.532	GeneBody
H3K4me1_DER686	chr3	52099948	52102181	Maml3	down	0.421	GeneBody
H3K4me1_DER687	chr3	53015233	53017072	Cog6	down	0.518	Promoter
H3K4me1_DER688	chr3	58515354	58525052	Serp1	down	0.211	Promoter
H3K4me1_DER689	chr3	60585062	60595497	Mbnl1	down	0.204	GeneBody
H3K4me1_DER690	chr3	65949226	65957548	Ccnl1	down	0.209	Promoter
H3K4me1_DER691	chr3	69038300	69044591	Trim59	down	0.245	Promoter
H3K4me1_DER692	chr3	69119950	69126533	Kpna4	down	0.33	Promoter
H3K4me1_DER693	chr3	69484176	69486415	Ppm1l	down	0.425	GeneBody
H3K4me1_DER694	chr3	78960521	78965629	Rapgef2	down	0.286	Gene100Kb
H3K4me1_DER695	chr3	79225123	79239796	4921511C10Rik	down	0.166	GeneBody
H3K4me1_DER696	chr3	79841258	79843946	Tmem144	down	0.42	Promoter
H3K4me1_DER697	chr3	83983768	83990522	D930015E06Rik	up	-0.22	GeneBody
H3K4me1_DER698	chr3	84597020	84599457	Tigd4	down	0.421	GeneBody
H3K4me1_DER699	chr3	84601294	84604809	Tigd4	up	-0.41	Gene010Kb
H3K4me1_DER700	chr3	86773290	86775377	Lrba	down	0.564	GeneBody
H3K4me1_DER701	chr3	89186297	89191966	Fam189b	down	0.254	GeneBody
H3K4me1_DER702	chr3	90240601	90247134	Creb3l4	up	-0.319	GeneBody
H3K4me1_DER703	chr3	92570819	92574495	Ivl	up	-0.739	Promoter
H3K4me1_DER704	chr3	95002235	95006533	Mir7013,Pi4kb	up	-0.3	GeneBody,Promoter
H3K4me1_DER705	chr3	95737445	95741777	Ecm1,Tars2	up	-0.305	GeneBody
H3K4me1_DER706	chr3	95971240	95974480	Gm9054	down	0.362	Gene050Kb
H3K4me1_DER707	chr3	9750737	9758270	Pag1	down	0.209	GeneBody
H3K4me1_DER708	chr3	98413636	98418806	Zfp697	down	0.235	GeneBody
H3K4me1_DER709	chr4	101295096	101302570	Jak1	down	0.254	Gene050Kb
H3K4me1_DER710	chr4	102571521	102590292	Pde4b	down	0.127	Promoter
H3K4me1_DER711	chr4	102758673	102760975	Sgip1	up	-0.435	Promoter
H3K4me1_DER712	chr4	105244950	105246503	Ppap2b	up	-0.537	Gene050Kb
H3K4me1_DER713	chr4	106920369	106927350	Ssbp3	up	-0.321	GeneBody
H3K4me1_DER714	chr4	106979319	106982383	Ssbp3	up	-0.325	GeneBody
H3K4me1_DER715	chr4	107903663	107905365	Cpt2	down	0.515	GeneBody
H3K4me1_DER716	chr4	109114837	109121897	Osbpl9	down	0.242	GeneBody
H3K4me1_DER717	chr4	109437835	109441100	Ttc39a	up	-0.324	GeneBody
H3K4me1_DER718	chr4	115087630	115098893	Pdzk1ip1	up	-0.178	Promoter
H3K4me1_DER719	chr4	115819876	115832700	Mob3c	up	-0.147	GeneBody
H3K4me1_DER720	chr4	118271623	118278556	Ptprf	up	-0.236	GeneBody
H3K4me1_DER721	chr4	118516182	118519946	2610528J11Rik	up	-0.342	Gene010Kb
H3K4me1_DER722	chr4	119052135	119055398	Slc2a1	up	-0.319	Gene100Kb
H3K4me1_DER723	chr4	11959966	11963236	Pdp1	down	0.35	GeneBody
H3K4me1_DER724	chr4	119630507	119634258	Foxj3	up	-0.643	Gene010Kb
H3K4me1_DER725	chr4	120187651	120191106	Edn2	up	-0.327	Gene050Kb
H3K4me1_DER726	chr4	120222736	120225750	Foxo6	up	-0.459	Gene050Kb
H3K4me1_DER727	chr4	122869505	122879437	Cap1	down	0.176	GeneBody
H3K4me1_DER728	chr4	122994902	122997654	Mycl	down	0.275	Promoter
H3K4me1_DER729	chr4	124579849	124582372	4933407E24Rik	up	-0.51	Gene010Kb
H3K4me1_DER730	chr4	124802535	124811153	Mtf1	up	-0.191	Promoter
H3K4me1_DER731	chr4	125054359	125059678	Dnali1,Gnl2	up	-0.332	GeneBody
H3K4me1_DER732	chr4	126234136	126236559	Map7d1	up	-0.45	GeneBody
H3K4me1_DER733	chr4	126731804	126733486	Tfap2e	up	-0.521	GeneBody
H3K4me1_DER734	chr4	126802477	126804810	AU040320	up	-0.651	GeneBody
H3K4me1_DER735	chr4	129244188	129253001	C77080	up	-0.18	GeneBody
H3K4me1_DER736	chr4	129781224	129784040	Ptp4a2	down	0.293	Gene050Kb
H3K4me1_DER737	chr4	129923670	129927793	E330017L17Rik	down	0.319	Gene050Kb
H3K4me1_DER738	chr4	131270510	131274410	Intergenic	up	-0.334	Intergenic
H3K4me1_DER739	chr4	133393696	133400466	Slc9a1	up	-0.341	GeneBody
H3K4me1_DER740	chr4	134868092	134871101	Rhd	up	-0.371	GeneBody
H3K4me1_DER741	chr4	135162785	135170030	Runx3	up	-0.254	GeneBody
H3K4me1_DER742	chr4	137164165	137165550	Gm13003	up	-0.591	Promoter
H3K4me1_DER743	chr4	137640269	137644145	Usp48	up	-0.368	GeneBody
H3K4me1_DER744	chr4	137718307	137720877	Rap1gap	up	-0.427	GeneBody
H3K4me1_DER745	chr4	137874170	137875998	Ece1	up	-0.536	GeneBody
H3K4me1_DER746	chr4	138076845	138086683	Eif4g3	up	-0.313	GeneBody
H3K4me1_DER747	chr4	139107636	139112331	Minos1	up	-0.282	GeneBody
H3K4me1_DER748	chr4	139114608	139125487	Minos1	up	-0.189	GeneBody
H3K4me1_DER749	chr4	139248332	139253690	Capzb	up	-0.322	GeneBody
H3K4me1_DER750	chr4	140808752	140818660	Padi1,Padi3	up	-0.167	GeneBody,Promoter
H3K4me1_DER751	chr4	140856171	140861706	Padi1	up	-0.362	Gene050Kb
H3K4me1_DER752	chr4	140910292	140911763	Padi2	up	-0.598	GeneBody
H3K4me1_DER753	chr4	141310300	141314898	Epha2	up	-0.441	GeneBody
H3K4me1_DER754	chr4	142014368	142016477	Fhad1	up	-0.416	Gene010Kb
H3K4me1_DER755	chr4	142126539	142134390	Kazn	up	-0.274	GeneBody
H3K4me1_DER756	chr4	142300251	142304869	Kazn	up	-0.502	Gene100Kb
H3K4me1_DER757	chr4	145143187	145144956	Vps13d	up	-0.661	GeneBody
H3K4me1_DER758	chr4	150405083	150407390	Rere	down	0.443	GeneBody
H3K4me1_DER759	chr4	151055756	151057888	Vamp3	down	0.496	Promoter
H3K4me1_DER760	chr4	154246095	154249458	Megf6	up	-0.377	GeneBody
H3K4me1_DER761	chr4	154517987	154520947	Prdm16	up	-0.47	GeneBody
H3K4me1_DER762	chr4	154535566	154537773	Prdm16	up	-0.651	GeneBody
H3K4me1_DER763	chr4	154539510	154545820	Prdm16	up	-0.219	GeneBody
H3K4me1_DER764	chr4	154553294	154561157	Prdm16	up	-0.302	GeneBody
H3K4me1_DER765	chr4	154579590	154582635	Prdm16	up	-0.591	GeneBody
H3K4me1_DER766	chr4	154583232	154589156	Prdm16	up	-0.604	GeneBody
H3K4me1_DER767	chr4	154616922	154619521	Prdm16	up	-0.56	GeneBody
H3K4me1_DER768	chr4	154629083	154632457	5930403L14Rik,Prdm16	up	-0.855	GeneBody
H3K4me1_DER769	chr4	155204899	155211157	Ski	up	-0.256	GeneBody
H3K4me1_DER770	chr4	156182973	156188038	Agrn	up	-0.284	GeneBody
H3K4me1_DER771	chr4	32287320	32292745	Intergenic	down	0.238	Intergenic
H3K4me1_DER772	chr4	32346549	32348060	Bach2	down	0.493	Gene100Kb
H3K4me1_DER773	chr4	32362845	32366142	Bach2	down	0.298	Gene100Kb
H3K4me1_DER774	chr4	40968867	40970700	Nfx1	down	0.449	Promoter
H3K4me1_DER775	chr4	41309544	41314796	Dcaf12	down	0.235	Promoter
H3K4me1_DER776	chr4	41314801	41316172	Dcaf12	down	0.517	Promoter
H3K4me1_DER777	chr4	43477697	43479894	Sit1	down	0.388	Gene010Kb
H3K4me1_DER778	chr4	43591331	43594379	Rgp1	down	0.362	Gene010Kb
H3K4me1_DER779	chr4	44065036	44074267	Gne	down	0.188	Promoter
H3K4me1_DER780	chr4	44962084	44964200	Grhpr	up	-0.618	Gene050Kb
H3K4me1_DER781	chr4	46699746	46701160	Gabbr2	up	-0.646	GeneBody
H3K4me1_DER782	chr4	46866995	46871202	Gabbr2	up	-0.352	GeneBody
H3K4me1_DER783	chr4	46903664	46907014	Gabbr2	up	-0.434	GeneBody
H3K4me1_DER784	chr4	47309870	47316800	Col15a1	down	0.258	GeneBody
H3K4me1_DER785	chr4	7205461	7208243	Intergenic	down	0.328	Intergenic
H3K4me1_DER786	chr4	83051156	83056156	Frem1	down	0.275	Promoter
H3K4me1_DER787	chr4	83265352	83266978	Ttc39b	up	-0.567	GeneBody
H3K4me1_DER788	chr4	88335177	88339855	Focad	up	-0.26	GeneBody
H3K4me1_DER789	chr4	89050632	89053003	Gm12603	down	0.426	Promoter
H3K4me1_DER790	chr4	9128686	9134381	Intergenic	up	-0.27	Intergenic
H3K4me1_DER791	chr4	98096756	98102351	Nfia	down	0.302	GeneBody
H3K4me1_DER792	chr5	100216019	100219132	2310034O05Rik	down	0.316	GeneBody
H3K4me1_DER793	chr5	100524757	100526474	Cops4	down	0.465	GeneBody
H3K4me1_DER794	chr5	101537428	101540024	Intergenic	up	-0.575	Intergenic
H3K4me1_DER795	chr5	105414113	105417585	Lrrc8b	down	0.287	Promoter
H3K4me1_DER796	chr5	105440877	105446381	Lrrc8b	down	0.308	GeneBody
H3K4me1_DER797	chr5	105517476	105523041	Lrrc8c	down	0.249	Promoter
H3K4me1_DER798	chr5	106890393	106893212	Hfm1	down	0.434	GeneBody
H3K4me1_DER799	chr5	107250241	107253684	Tgfbr3	up	-0.371	GeneBody
H3K4me1_DER800	chr5	107852166	107856799	Evi5	down	0.375	GeneBody
H3K4me1_DER801	chr5	111227506	111229847	Ttc28	up	-0.392	GeneBody
H3K4me1_DER802	chr5	111504373	111517252	Mn1	up	-0.183	Gene050Kb
H3K4me1_DER803	chr5	113538439	113541227	Wscd2	up	-0.361	Gene010Kb
H3K4me1_DER804	chr5	113632805	113637683	Cmklr1	up	-0.306	GeneBody
H3K4me1_DER805	chr5	114570084	114572461	Fam222a	up	-0.481	Promoter
H3K4me1_DER806	chr5	115182592	115184248	Cabp1	up	-0.681	Promoter
H3K4me1_DER807	chr5	118357476	118367169	2410131K14Rik	up	-0.16	Gene100Kb
H3K4me1_DER808	chr5	118488004	118489903	Med13l	up	-0.483	Gene100Kb
H3K4me1_DER809	chr5	120192306	120196931	Rbm19	up	-0.265	GeneBody
H3K4me1_DER810	chr5	121110614	121112820	Ptpn11	up	-0.494	Gene050Kb
H3K4me1_DER811	chr5	124188699	124191380	Pitpnm2	up	-0.361	GeneBody
H3K4me1_DER812	chr5	124325796	124327735	Mphosph9	down	0.374	Promoter
H3K4me1_DER813	chr5	124620564	124623894	Tctn2	up	-0.432	GeneBody
H3K4me1_DER814	chr5	125002696	125004541	Fam101a	up	-0.577	Promoter
H3K4me1_DER815	chr5	125127268	125132260	Ncor2	up	-0.287	GeneBody
H3K4me1_DER816	chr5	125156164	125161222	Ncor2	up	-0.273	GeneBody
H3K4me1_DER817	chr5	130128647	130130797	Tpst1	up	-0.586	GeneBody
H3K4me1_DER818	chr5	134212769	134216095	Gtf2ird2	down	0.328	GeneBody
H3K4me1_DER819	chr5	136689616	136698919	Myl10	up	-0.32	GeneBody
H3K4me1_DER820	chr5	137192529	137195995	Trim56	up	-0.346	Gene100Kb
H3K4me1_DER821	chr5	137262948	137269612	Ache	up	-0.231	Gene050Kb
H3K4me1_DER822	chr5	138852887	138855065	Gm5294	up	-0.413	Gene050Kb
H3K4me1_DER823	chr5	139429199	139433247	3110082I17Rik	up	-0.37	GeneBody
H3K4me1_DER824	chr5	140809273	140825393	Gna12	up	-0.184	GeneBody
H3K4me1_DER825	chr5	142390376	142393730	Foxk1	up	-0.688	Gene010Kb
H3K4me1_DER826	chr5	142423484	142429324	Foxk1	up	-0.446	GeneBody
H3K4me1_DER827	chr5	148644661	148646523	Ubl3	up	-0.537	Gene100Kb
H3K4me1_DER828	chr5	148648836	148653984	2210417A02Rik	up	-0.293	Gene100Kb
H3K4me1_DER829	chr5	20952243	20957285	A630072M18Rik	down	0.241	Promoter
H3K4me1_DER830	chr5	24951534	24953697	Prkag2	up	-0.601	GeneBody
H3K4me1_DER831	chr5	24967155	24975772	Prkag2	up	-0.215	GeneBody
H3K4me1_DER832	chr5	24975800	24977795	Prkag2	up	-0.559	GeneBody
H3K4me1_DER833	chr5	24978652	24986924	Prkag2	up	-0.266	GeneBody
H3K4me1_DER834	chr5	27706169	27710428	Dpp6	up	-0.442	GeneBody
H3K4me1_DER835	chr5	28350369	28353697	Rbm33	up	-0.411	GeneBody
H3K4me1_DER836	chr5	29770691	29773868	Dnajb6	up	-0.331	GeneBody
H3K4me1_DER837	chr5	30110179	30112370	Gareml	up	-0.396	GeneBody
H3K4me1_DER838	chr5	30201781	30204001	Gpr113	up	-0.64	Promoter
H3K4me1_DER839	chr5	30382355	30383733	Otof	up	-0.548	GeneBody
H3K4me1_DER840	chr5	31217142	31222268	Mir6369,Ppm1g	down	0.277	GeneBody,Promoter
H3K4me1_DER841	chr5	33347373	33355523	Maea	up	-0.205	GeneBody
H3K4me1_DER842	chr5	34929419	34933170	Msantd1	up	-0.371	Gene010Kb
H3K4me1_DER843	chr5	35031787	35039523	Rgs12	up	-0.207	GeneBody
H3K4me1_DER844	chr5	35040124	35043500	Hgfac	up	-0.355	Promoter
H3K4me1_DER845	chr5	35630303	35632900	Acox3	up	-0.391	Gene050Kb
H3K4me1_DER846	chr5	35669179	35675021	Htra3	up	-0.207	GeneBody
H3K4me1_DER847	chr5	35810696	35813325	Ablim2	up	-0.566	GeneBody
H3K4me1_DER848	chr5	36279145	36280553	Sorcs2	up	-0.525	GeneBody
H3K4me1_DER849	chr5	36358967	36364952	Sorcs2	up	-0.242	GeneBody
H3K4me1_DER850	chr5	50013920	50017027	Gpr125	down	0.413	GeneBody
H3K4me1_DER851	chr5	5053523	5057440	Cdk14	down	0.313	GeneBody
H3K4me1_DER852	chr5	57734206	57738433	Pcdh7	down	0.314	GeneBody
H3K4me1_DER853	chr5	57779668	57783682	Pcdh7	down	0.345	GeneBody
H3K4me1_DER854	chr5	62755168	62761649	Arap2	down	0.339	GeneBody
H3K4me1_DER855	chr5	64022708	64026116	5830416I19Rik	down	0.349	Gene050Kb
H3K4me1_DER856	chr5	64800274	64815135	Klf3	down	0.135	GeneBody
H3K4me1_DER857	chr5	64957940	64962443	Tlr6	down	0.277	GeneBody
H3K4me1_DER858	chr5	72159389	72168156	Commd8	down	0.211	Promoter
H3K4me1_DER859	chr5	73285867	73288468	1700025M24Rik	up	-0.457	Promoter
H3K4me1_DER860	chr5	75284813	75289880	Pdgfra	down	0.282	Gene100Kb
H3K4me1_DER861	chr5	77381277	77389354	Igfbp7	down	0.216	GeneBody
H3K4me1_DER862	chr5	90337504	90343616	Ankrd17	down	0.262	GeneBody
H3K4me1_DER863	chr5	93226860	93231338	2010109A12Rik	down	0.335	Gene050Kb
H3K4me1_DER864	chr5	96910258	96926269	Anxa3	down	0.131	Gene100Kb
H3K4me1_DER865	chr5	99265528	99270512	Rasgef1b	up	-0.332	Gene050Kb
H3K4me1_DER866	chr6	103332788	103337163	Intergenic	down	0.305	Intergenic
H3K4me1_DER867	chr6	103337948	103342179	Intergenic	down	0.476	Intergenic
H3K4me1_DER868	chr6	103472359	103474786	Chl1	down	0.375	Gene050Kb
H3K4me1_DER869	chr6	115967186	115974683	Plxnd1	up	-0.199	GeneBody
H3K4me1_DER870	chr6	117199201	117202109	Cxcl12	down	0.452	Gene050Kb
H3K4me1_DER871	chr6	117907842	117922612	Hnrnpf	down	0.184	Promoter
H3K4me1_DER872	chr6	118149934	118152483	Ret	up	-0.422	GeneBody
H3K4me1_DER873	chr6	118188136	118193493	Ret	up	-0.32	GeneBody
H3K4me1_DER874	chr6	119383277	119387967	Adipor2	down	0.388	GeneBody
H3K4me1_DER875	chr6	120107674	120116524	Ninj2	down	0.212	GeneBody
H3K4me1_DER876	chr6	121090557	121107705	Mical3	up	-0.149	GeneBody
H3K4me1_DER877	chr6	121222953	121229100	Tuba8	down	0.264	GeneBody
H3K4me1_DER878	chr6	125130891	125135014	Nop2	down	0.296	Promoter
H3K4me1_DER879	chr6	125547066	125553843	Vwf	up	-0.324	Promoter
H3K4me1_DER880	chr6	125562968	125569806	Vwf	up	-0.279	GeneBody
H3K4me1_DER881	chr6	136462217	136473446	Atf7ip	down	0.249	Gene050Kb
H3K4me1_DER882	chr6	13674773	13677733	B630005N14Rik	down	0.426	Promoter
H3K4me1_DER883	chr6	136960074	136967920	Pde6h	down	0.205	GeneBody
H3K4me1_DER884	chr6	142864776	142868757	St8sia1	down	0.385	GeneBody
H3K4me1_DER885	chr6	145119900	145127086	Lrmp	down	0.28	Promoter
H3K4me1_DER886	chr6	145250206	145251765	Gm15706,Kras	down	0.528	Promoter
H3K4me1_DER887	chr6	22422688	22425422	Fam3c	down	0.359	Gene100Kb
H3K4me1_DER888	chr6	31075149	31091923	AB041803	up	-0.168	Gene010Kb
H3K4me1_DER889	chr6	35128749	35133395	Cnot4	down	0.382	Promoter
H3K4me1_DER890	chr6	35987980	35990118	Intergenic	down	0.559	Intergenic
H3K4me1_DER891	chr6	38354479	38356428	Zc3hav1	down	0.399	Promoter
H3K4me1_DER892	chr6	39808205	39810670	Mrps33	down	0.387	Promoter
H3K4me1_DER893	chr6	41150763	41153382	Intergenic	down	0.334	Intergenic
H3K4me1_DER894	chr6	47270727	47272825	Cntnap2	up	-0.454	GeneBody
H3K4me1_DER895	chr6	51210720	51212788	Mir148a	down	0.467	Gene100Kb
H3K4me1_DER896	chr6	51629278	51640240	Snx10	down	0.228	Gene050Kb
H3K4me1_DER897	chr6	52670319	52681236	Hibadh	down	0.217	Gene050Kb
H3K4me1_DER898	chr6	54056368	54060444	Chn2	down	0.325	GeneBody
H3K4me1_DER899	chr6	54067523	54072603	Chn2	down	0.326	GeneBody
H3K4me1_DER900	chr6	54115130	54121400	Chn2	down	0.246	GeneBody
H3K4me1_DER901	chr6	54141589	54152442	Chn2	down	0.285	GeneBody
H3K4me1_DER902	chr6	54282287	54285965	9130019P16Rik,Chn2	down	0.338	GeneBody
H3K4me1_DER903	chr6	54808666	54813183	Znrf2	down	0.261	Gene010Kb
H3K4me1_DER904	chr6	55320650	55342137	Aqp1	up	-0.118	GeneBody
H3K4me1_DER905	chr6	70805439	70806801	Rpia	down	0.556	Gene050Kb
H3K4me1_DER906	chr6	71979068	71982619	Polr1a	up	-0.334	GeneBody
H3K4me1_DER907	chr6	71988552	71993054	Polr1a	up	-0.298	Gene010Kb
H3K4me1_DER908	chr6	72878643	72888007	Kcmf1	down	0.193	GeneBody
H3K4me1_DER909	chr6	84096087	84097660	Dysf	up	-0.576	GeneBody
H3K4me1_DER910	chr6	84309377	84311784	Dysf	up	-0.634	Gene100Kb
H3K4me1_DER911	chr6	84313887	84317641	Gm10445	up	-0.276	Gene100Kb
H3K4me1_DER912	chr6	86508628	86512037	Pcbp1	up	-0.32	Gene050Kb
H3K4me1_DER913	chr6	86682663	86685589	Snrnp27	down	0.417	Promoter
H3K4me1_DER914	chr6	8769387	8772933	Ica1	up	-0.318	GeneBody
H3K4me1_DER915	chr6	88373080	88375543	Eefsec	down	0.502	GeneBody
H3K4me1_DER916	chr6	88755394	88765381	Mgll	up	-0.401	GeneBody
H3K4me1_DER917	chr6	89412151	89416639	Chchd6	up	-0.29	GeneBody
H3K4me1_DER918	chr6	90735619	90765251	Iqsec1	up	-0.164	GeneBody
H3K4me1_DER919	chr6	91752593	91754901	Slc6a6	up	-0.46	GeneBody
H3K4me1_DER920	chr6	92213008	92214731	Zfyve20	down	0.437	Promoter
H3K4me1_DER921	chr6	94758321	94763078	Mir1957	down	0.375	Gene050Kb
H3K4me1_DER922	chr6	98605994	98611536	Intergenic	down	0.55	Intergenic
H3K4me1_DER923	chr6	99400356	99406932	Foxp1	up	-0.261	GeneBody
H3K4me1_DER924	chr7	101387517	101392034	Arap1	down	0.325	Promoter
H3K4me1_DER925	chr7	105395060	105397209	Fam160a2	down	0.579	GeneBody
H3K4me1_DER926	chr7	109510098	109512431	Trim66	up	-0.477	Promoter
H3K4me1_DER927	chr7	110831108	110835674	Rnf141	down	0.259	GeneBody
H3K4me1_DER928	chr7	110839239	110844512	Rnf141	down	0.252	Promoter
H3K4me1_DER929	chr7	111075961	111081939	Eif4g2	down	0.256	Promoter
H3K4me1_DER930	chr7	113512047	113524053	Far1	down	0.251	Promoter
H3K4me1_DER931	chr7	114439113	114441521	Pde3b	down	0.545	GeneBody
H3K4me1_DER932	chr7	114478656	114482454	Pde3b	down	0.326	GeneBody
H3K4me1_DER933	chr7	117411053	117416809	Xylt1	up	-0.232	GeneBody
H3K4me1_DER934	chr7	122456150	122458412	Prkcb	up	-0.464	GeneBody
H3K4me1_DER935	chr7	125538635	125544842	Il4ra	up	-0.332	Gene010Kb
H3K4me1_DER936	chr7	126085360	126088290	Gsg1l	up	-0.65	Gene010Kb
H3K4me1_DER937	chr7	126447402	126449372	Atp2a1	up	-0.684	GeneBody
H3K4me1_DER938	chr7	126592496	126599918	Il27	up	-0.22	GeneBody
H3K4me1_DER939	chr7	127799134	127810224	Hsd3b7,Setd1a,Stx1b	up	-0.16	GeneBody,Promoter
H3K4me1_DER940	chr7	127928478	127930551	Prss8	up	-0.502	Promoter
H3K4me1_DER941	chr7	128003034	128005388	Trim72	up	-0.379	Promoter
H3K4me1_DER942	chr7	128522690	128525996	Bag3	down	0.311	Promoter
H3K4me1_DER943	chr7	128735527	128741261	Mcmbp	down	0.269	Promoter
H3K4me1_DER944	chr7	132320581	132327415	Gm10584	down	0.266	Gene010Kb
H3K4me1_DER945	chr7	132332041	132340716	Gm10584	down	0.235	Gene050Kb
H3K4me1_DER946	chr7	132775972	132779687	Fam53b	up	-0.415	GeneBody
H3K4me1_DER947	chr7	134699787	134703241	Dock1	up	-0.429	GeneBody
H3K4me1_DER948	chr7	134936347	134938780	Dock1,Fam196a	up	-0.395	GeneBody,Promoter
H3K4me1_DER949	chr7	135068206	135070166	Dock1	up	-0.777	GeneBody
H3K4me1_DER950	chr7	139439605	139445132	Inpp5a	up	-0.265	GeneBody
H3K4me1_DER951	chr7	143118578	143123134	Kcnq1	up	-0.414	GeneBody
H3K4me1_DER952	chr7	143492551	143499144	Slc22a18	up	-0.255	GeneBody
H3K4me1_DER953	chr7	144629063	144631888	Ano1	up	-0.393	GeneBody
H3K4me1_DER954	chr7	16900265	16911129	Ptgir	up	-0.169	Gene010Kb
H3K4me1_DER955	chr7	16979487	16981751	Ccdc8	down	0.426	Gene050Kb
H3K4me1_DER956	chr7	19082099	19089585	Dmpk,Dmwd	up	-0.217	GeneBody,Promoter
H3K4me1_DER957	chr7	19246013	19248231	Opa3	up	-0.468	GeneBody
H3K4me1_DER958	chr7	25625416	25634677	Atp5sl,Bckdha	up	-0.225	GeneBody
H3K4me1_DER959	chr7	25755227	25756391	Axl	down	0.607	Gene010Kb
H3K4me1_DER960	chr7	28572644	28580542	Pak4	up	-0.225	GeneBody
H3K4me1_DER961	chr7	28830542	28834548	Ech1,Lgals4,Lgals6	up	-0.325	GeneBody,Promoter
H3K4me1_DER962	chr7	30878961	30880900	Cd22	up	-0.486	Promoter
H3K4me1_DER963	chr7	35166382	35168326	Slc7a10	up	-0.505	Gene050Kb
H3K4me1_DER964	chr7	43541738	43548175	Cd33	down	0.234	Gene010Kb
H3K4me1_DER965	chr7	45232427	45240038	Cd37,Tead2	up	-0.198	GeneBody,Promoter
H3K4me1_DER966	chr7	45434732	45438352	Gys1	up	-0.358	Promoter
H3K4me1_DER967	chr7	46376418	46379890	Myod1	up	-0.515	Promoter
H3K4me1_DER968	chr7	46444922	46447634	Sergef	up	-0.374	GeneBody
H3K4me1_DER969	chr7	4682439	4684995	Hspbp1	down	0.306	Promoter
H3K4me1_DER970	chr7	58656887	58663592	Atp10a	down	0.253	Promoter
H3K4me1_DER971	chr7	6143330	6155729	Zfp787	up	-0.215	Promoter
H3K4me1_DER972	chr7	67660076	67662038	Ttc23	up	-0.565	GeneBody
H3K4me1_DER973	chr7	71241419	71244461	Intergenic	down	0.326	Intergenic
H3K4me1_DER974	chr7	72296252	72300840	Mctp2	down	0.256	GeneBody
H3K4me1_DER975	chr7	73537946	73540026	1810026B05Rik,Chd2	down	0.56	GeneBody,Promoter
H3K4me1_DER976	chr7	76097574	76100783	Intergenic	down	0.36	Intergenic
H3K4me1_DER977	chr7	78863740	78866730	Det1	up	-0.355	Gene050Kb
H3K4me1_DER978	chr7	80054070	80082962	Zfp710	up	-0.099	GeneBody
H3K4me1_DER979	chr7	80402734	80407533	Furin	down	0.219	Promoter
H3K4me1_DER980	chr7	80424877	80428913	Furin	down	0.278	Gene050Kb
H3K4me1_DER981	chr7	80448129	80452746	Blm	down	0.29	Gene010Kb
H3K4me1_DER982	chr7	80695511	80701039	Crtc3	up	-0.27	Gene010Kb
H3K4me1_DER983	chr7	81452793	81455942	Cpeb1	up	-0.28	Promoter
H3K4me1_DER984	chr7	83698739	83700459	Il16	up	-0.579	GeneBody
H3K4me1_DER985	chr7	90445969	90448469	Crebzf	down	0.436	GeneBody
H3K4me1_DER986	chr7	92422128	92426080	Dlg2	down	0.358	GeneBody
H3K4me1_DER987	chr7	97451227	97456709	Kctd14	down	0.256	Promoter
H3K4me1_DER988	chr7	98866895	98870249	Wnt11	up	-0.378	Gene050Kb
H3K4me1_DER989	chr7	99827223	99829249	Neu3	down	0.442	Promoter
H3K4me1_DER990	chr8	105725543	105728822	Gfod2	up	-0.437	GeneBody
H3K4me1_DER991	chr8	106009182	106012606	Ddx28,Dus2	up	-0.288	Promoter
H3K4me1_DER992	chr8	106602512	106605058	Cdh1	up	-0.329	Promoter
H3K4me1_DER993	chr8	107539402	107546009	Wwp2	up	-0.288	GeneBody
H3K4me1_DER994	chr8	108735327	108738940	Zfhx3	down	0.316	GeneBody
H3K4me1_DER995	chr8	111889047	111891162	Chst5	up	-0.518	GeneBody
H3K4me1_DER996	chr8	114572314	114574140	Wwox	up	-0.557	GeneBody
H3K4me1_DER997	chr8	117331607	117350495	Cmip	up	-0.129	Promoter
H3K4me1_DER998	chr8	117403111	117404719	Cmip	up	-0.504	GeneBody
H3K4me1_DER999	chr8	11773127	11781156	Arhgef7	up	-0.197	GeneBody
H3K4me1_DER1000	chr8	119708341	119711593	Atp2c2	up	-0.363	GeneBody
H3K4me1_DER1001	chr8	119856989	119860939	Klhl36	up	-0.304	Promoter
H3K4me1_DER1002	chr8	120350781	120384695	Intergenic	up	-0.09	Intergenic
H3K4me1_DER1003	chr8	120415184	120429195	Gse1	up	-0.143	Gene100Kb
H3K4me1_DER1004	chr8	121993365	121996017	Banp	up	-0.45	GeneBody
H3K4me1_DER1005	chr8	122005652	122010001	Banp	up	-0.249	GeneBody
H3K4me1_DER1006	chr8	122229469	122231822	Zfpm1	up	-0.339	Gene100Kb
H3K4me1_DER1007	chr8	122262457	122270321	Zfpm1	up	-0.193	Gene050Kb
H3K4me1_DER1008	chr8	122282323	122332591	Zfpm1	up	-0.071	Promoter
H3K4me1_DER1009	chr8	122436056	122439155	Mvd	up	-0.422	GeneBody
H3K4me1_DER1010	chr8	123404509	123414663	Tubb3	up	-0.159	GeneBody
H3K4me1_DER1011	chr8	124007344	124010514	Taf5l	down	0.424	GeneBody
H3K4me1_DER1012	chr8	125495904	125499513	Sipa1l2	up	-0.402	Gene010Kb
H3K4me1_DER1013	chr8	125994865	125996345	Kcnk1	up	-0.551	Promoter
H3K4me1_DER1014	chr8	128168931	128173022	Intergenic	down	0.467	Intergenic
H3K4me1_DER1015	chr8	12928652	12936403	Mcf2l	up	-0.431	GeneBody
H3K4me1_DER1016	chr8	13034688	13042070	F10,F7	up	-0.195	GeneBody
H3K4me1_DER1017	chr8	13169226	13171663	Lamp1	up	-0.424	GeneBody
H3K4me1_DER1018	chr8	13426444	13428910	Grk1	up	-0.435	Gene010Kb
H3K4me1_DER1019	chr8	13695504	13701610	4932443I19Rik	up	-0.314	Gene010Kb
H3K4me1_DER1020	chr8	18862361	18864623	Agpat5	up	-0.452	GeneBody
H3K4me1_DER1021	chr8	22475646	22479905	Slc20a2,Smim19	down	0.343	Promoter
H3K4me1_DER1022	chr8	26239091	26240707	Thap1	up	-0.668	Gene100Kb
H3K4me1_DER1023	chr8	3245646	3252479	Insr	down	0.278	GeneBody
H3K4me1_DER1024	chr8	34621928	34625283	B930018H19Rik	down	0.357	GeneBody
H3K4me1_DER1025	chr8	57320019	57324542	Hand2,LOC102636514	up	-0.394	Promoter
H3K4me1_DER1026	chr8	67712248	67714903	Psd3	down	0.698	GeneBody
H3K4me1_DER1027	chr8	67876188	67880681	Psd3	down	0.33	GeneBody
H3K4me1_DER1028	chr8	68111393	68118416	Intergenic	down	0.264	Intergenic
H3K4me1_DER1029	chr8	69713171	69716526	Zfp869	down	0.401	Promoter
H3K4me1_DER1030	chr8	69952523	69960518	Gatad2a	up	-0.236	GeneBody
H3K4me1_DER1031	chr8	70381644	70383649	Comp,Crtc1	up	-0.519	GeneBody
H3K4me1_DER1032	chr8	70417581	70430379	Crtc1	up	-0.218	GeneBody
H3K4me1_DER1033	chr8	79365570	79379449	Smad1	down	0.147	GeneBody
H3K4me1_DER1034	chr8	79379550	79386513	Smad1	down	0.215	GeneBody
H3K4me1_DER1035	chr8	83054376	83055914	Rnf150	down	0.56	GeneBody
H3K4me1_DER1036	chr8	84720195	84747045	Nfix	up	-0.089	GeneBody
H3K4me1_DER1037	chr8	88912596	88916352	Intergenic	up	-0.6	Intergenic
H3K4me1_DER1038	chr8	89663245	89665383	Intergenic	down	0.519	Intergenic
H3K4me1_DER1039	chr8	91356384	91362227	Fto	down	0.23	GeneBody
H3K4me1_DER1040	chr8	94439928	94445810	9330175E14Rik	up	-0.328	Gene010Kb
H3K4me1_DER1041	chr9	100418391	100420476	Il20rb	up	-0.565	Gene050Kb
H3K4me1_DER1042	chr9	101989067	101990880	Ephb1	up	-0.578	GeneBody
H3K4me1_DER1043	chr9	107368237	107373327	6430571L13Rik	up	-0.344	Gene050Kb
H3K4me1_DER1044	chr9	107374265	107375985	Cacna2d2	up	-0.509	Gene050Kb
H3K4me1_DER1045	chr9	108200183	108202089	Dag1	down	0.443	Gene010Kb
H3K4me1_DER1046	chr9	108404090	108406587	Ccdc36	up	-0.442	GeneBody
H3K4me1_DER1047	chr9	108626041	108636626	Arih2	up	-0.208	GeneBody
H3K4me1_DER1048	chr9	111116751	111126256	Lrrfip2	down	0.203	Promoter
H3K4me1_DER1049	chr9	111136754	111139988	Lrrfip2	down	0.507	GeneBody
H3K4me1_DER1050	chr9	111271845	111277213	Epm2aip1	down	0.246	Promoter
H3K4me1_DER1051	chr9	111459141	111460928	Dclk3	up	-0.589	GeneBody
H3K4me1_DER1052	chr9	112173113	112176080	Arpp21	down	0.394	GeneBody
H3K4me1_DER1053	chr9	114730886	114735218	Cmtm6	down	0.27	Promoter
H3K4me1_DER1054	chr9	114923838	114926854	Gpd1l	up	-0.408	GeneBody
H3K4me1_DER1055	chr9	117403961	117405517	Rbms3	up	-0.72	GeneBody
H3K4me1_DER1056	chr9	118455875	118457287	4933432G23Rik	down	0.527	Gene050Kb
H3K4me1_DER1057	chr9	118747220	118751675	Itga9	up	-0.333	GeneBody
H3K4me1_DER1058	chr9	118864685	118869755	Itga9	up	-0.256	GeneBody
H3K4me1_DER1059	chr9	119051275	119055277	Vill	up	-0.521	Promoter
H3K4me1_DER1060	chr9	119091920	119094245	Plcd1	up	-0.382	Promoter
H3K4me1_DER1061	chr9	119528627	119530516	Scn5a	up	-0.518	GeneBody
H3K4me1_DER1062	chr9	120015809	120017437	Xirp1	up	-0.567	GeneBody
H3K4me1_DER1063	chr9	120110279	120119937	Slc25a38	up	-0.228	Promoter
H3K4me1_DER1064	chr9	121800240	121804616	Ccdc13	up	-0.31	GeneBody
H3K4me1_DER1065	chr9	123223464	123228231	Cdcp1	up	-0.296	Gene010Kb
H3K4me1_DER1066	chr9	123926260	123934767	Ccr1	down	0.165	Gene050Kb
H3K4me1_DER1067	chr9	124124984	124128469	Ccr5	down	0.271	GeneBody
H3K4me1_DER1068	chr9	16499358	16502767	Intergenic	up	-0.341	Intergenic
H3K4me1_DER1069	chr9	22474939	22478362	Bbs9	down	0.324	Promoter
H3K4me1_DER1070	chr9	22811288	22816480	Bbs9	down	0.274	GeneBody
H3K4me1_DER1071	chr9	24773300	24775077	Tbx20	up	-0.547	Promoter
H3K4me1_DER1072	chr9	30941759	30944032	Adamts8	up	-0.34	Promoter
H3K4me1_DER1073	chr9	34995423	35000280	Kirrel3	up	-0.338	GeneBody
H3K4me1_DER1074	chr9	35026967	35030040	Kirrel3	up	-0.433	GeneBody
H3K4me1_DER1075	chr9	37549036	37557392	Nrgn	down	0.194	GeneBody
H3K4me1_DER1076	chr9	42137555	42139631	Sorl1	down	0.428	Gene050Kb
H3K4me1_DER1077	chr9	43988302	43990968	Thy1	up	-0.548	Gene100Kb
H3K4me1_DER1078	chr9	45439170	45441490	Dscaml1	up	-0.452	GeneBody
H3K4me1_DER1079	chr9	45544791	45550945	Dscaml1	up	-0.235	GeneBody
H3K4me1_DER1080	chr9	45786892	45790330	Cep164	up	-0.421	GeneBody
H3K4me1_DER1081	chr9	45952289	45956362	Sidt2	down	0.267	Promoter
H3K4me1_DER1082	chr9	48782041	48790018	Zbtb16	up	-0.209	GeneBody
H3K4me1_DER1083	chr9	50833094	50836784	Alg9	down	0.352	GeneBody
H3K4me1_DER1084	chr9	51019324	51022506	Sik2	down	0.34	Gene050Kb
H3K4me1_DER1085	chr9	52153857	52155747	Zc3h12c	down	0.448	GeneBody
H3K4me1_DER1086	chr9	52376004	52378008	Intergenic	down	0.454	Intergenic
H3K4me1_DER1087	chr9	53608315	53611268	Acat1	down	0.338	Promoter
H3K4me1_DER1088	chr9	56263044	56267536	Peak1	down	0.326	GeneBody
H3K4me1_DER1089	chr9	58846095	58848321	Hcn4	up	-0.423	GeneBody
H3K4me1_DER1090	chr9	59671665	59674841	Pkm	up	-0.375	GeneBody
H3K4me1_DER1091	chr9	61308851	61312278	B930092H01Rik	up	-0.382	Gene050Kb
H3K4me1_DER1092	chr9	62677272	62679404	Itga11	up	-0.439	Promoter
H3K4me1_DER1093	chr9	64083379	64085844	Scarletltr	up	-0.364	GeneBody
H3K4me1_DER1094	chr9	67403373	67405775	Tln2	up	-0.442	GeneBody
H3K4me1_DER1095	chr9	67484373	67485970	Tln2	up	-0.902	GeneBody
H3K4me1_DER1096	chr9	69124423	69127026	Rora	down	0.434	GeneBody
H3K4me1_DER1097	chr9	71177359	71181018	LOC102635087	down	0.306	GeneBody
H3K4me1_DER1098	chr9	71295251	71296842	Aldh1a2	up	-0.744	GeneBody
H3K4me1_DER1099	chr9	74987413	74990957	Fam214a	down	0.351	GeneBody
H3K4me1_DER1100	chr9	77964097	77968639	Elovl5	up	-0.322	GeneBody
H3K4me1_DER1101	chr9	7829119	7831902	Birc2	down	0.368	GeneBody
H3K4me1_DER1102	chr9	83320043	83327589	Lca5	down	0.339	Gene100Kb
H3K4me1_DER1103	chr9	86392799	86395849	Ube2cbp	down	0.403	GeneBody
H3K4me1_DER1104	chr9	94732051	94735351	Slc9a9	down	0.323	GeneBody
H3K4me1_DER1105	chr9	99874650	99877659	Sox14	up	-0.47	Promoter
H3K4me1_DER1106	chrX	103555972	103558009	Ftx	up	-0.472	Gene010Kb

## Sheet: H3K4me2_DER
DERIdx	Chrom	Start	End	Gene	Change	log2FC	Function
H3K4me2_DER001	chr10	10183646	10187616	Intergenic	down	0.232	Intergenic
H3K4me2_DER002	chr10	111519487	111520746	Phlda1	up	-0.58	Gene050Kb
H3K4me2_DER003	chr10	117754459	117756431	Nup107	down	0.444	GeneBody
H3K4me2_DER004	chr10	117833739	117847438	Rap1b	down	0.141	Promoter
H3K4me2_DER005	chr10	118120659	118122131	Mdm1	down	0.505	Gene050Kb
H3K4me2_DER006	chr10	120427823	120430164	Hmga2	down	0.287	GeneBody
H3K4me2_DER007	chr10	120473704	120478872	Hmga2	down	0.183	Promoter
H3K4me2_DER008	chr10	121590537	121592190	Xpot	down	0.385	GeneBody
H3K4me2_DER009	chr10	122963187	122964718	Ppm1h	up	-0.512	Gene050Kb
H3K4me2_DER010	chr10	127119304	127124134	Os9	up	-0.183	Promoter
H3K4me2_DER011	chr10	127125379	127129633	Os9	down	0.296	Gene010Kb
H3K4me2_DER012	chr10	12743300	12744699	Utrn	up	-0.732	GeneBody
H3K4me2_DER013	chr10	127748740	127750931	Gpr182	up	-0.505	Promoter
H3K4me2_DER014	chr10	128081333	128086708	Atp5b,Mir677	down	0.163	Promoter
H3K4me2_DER015	chr10	130322018	130325362	Tespa1	down	0.281	Promoter
H3K4me2_DER016	chr10	13443181	13445212	Phactr2	down	0.442	GeneBody
H3K4me2_DER017	chr10	17655263	17657568	Cited2	up	-0.536	Gene100Kb
H3K4me2_DER018	chr10	18844164	18846442	Perp	down	0.449	Promoter
H3K4me2_DER019	chr10	20154565	20156602	Map7	down	0.427	GeneBody
H3K4me2_DER020	chr10	20196477	20200396	4930405J17Rik,Map7	down	0.262	GeneBody,Promoter
H3K4me2_DER021	chr10	20310500	20318312	Bclaf1	down	0.14	Promoter
H3K4me2_DER022	chr10	31606477	31610527	Rnf217	up	-0.168	Promoter
H3K4me2_DER023	chr10	32889390	32890784	Nkain2	up	-0.448	Promoter
H3K4me2_DER024	chr10	34296389	34299011	Tspyl4	down	0.201	Promoter
H3K4me2_DER025	chr10	39279772	39281527	Fyn	down	0.446	Gene100Kb
H3K4me2_DER026	chr10	39458422	39460669	Fyn	down	0.452	GeneBody
H3K4me2_DER027	chr10	39908253	39909782	AA474331	down	0.477	Gene010Kb
H3K4me2_DER028	chr10	40067999	40071581	Slc16a10	down	0.303	GeneBody
H3K4me2_DER029	chr10	40135103	40138638	Slc16a10	down	0.395	GeneBody
H3K4me2_DER030	chr10	40474915	40480600	Cdk19	down	0.232	GeneBody
H3K4me2_DER031	chr10	41766732	41768204	Cep57l1	up	-0.593	GeneBody
H3K4me2_DER032	chr10	42189401	42196020	Foxo3	down	0.253	GeneBody
H3K4me2_DER033	chr10	42987417	42989271	Sobp	up	-0.611	Gene050Kb
H3K4me2_DER034	chr10	43371710	43373395	Pdss2	up	-0.434	GeneBody
H3K4me2_DER035	chr10	43722101	43724523	1700027J07Rik	up	-0.275	Gene050Kb
H3K4me2_DER036	chr10	43909016	43911691	Rtn4ip1	up	-0.357	GeneBody
H3K4me2_DER037	chr10	4617434	4622104	Esr1	down	0.304	GeneBody
H3K4me2_DER038	chr10	52217267	52218808	Dcbld1	up	-0.892	Gene050Kb
H3K4me2_DER039	chr10	52232053	52235521	Dcbld1	up	-0.265	Promoter
H3K4me2_DER040	chr10	53502858	53504381	Gm20597	up	-0.507	GeneBody
H3K4me2_DER041	chr10	53615597	53617167	Mcm9	down	0.488	GeneBody
H3K4me2_DER042	chr10	59334009	59336817	P4ha1	down	0.453	GeneBody
H3K4me2_DER043	chr10	59822367	59823660	Micu1	down	0.498	GeneBody
H3K4me2_DER044	chr10	61187578	61189240	Tbata	down	0.549	GeneBody
H3K4me2_DER045	chr10	67051677	67053365	Reep3	down	0.386	GeneBody
H3K4me2_DER046	chr10	67199596	67206950	Jmjd1c	down	0.215	GeneBody
H3K4me2_DER047	chr10	68008197	68009829	Rtkn2	up	-0.857	GeneBody
H3K4me2_DER048	chr10	69103897	69105330	Intergenic	up	-0.589	Intergenic
H3K4me2_DER049	chr10	69924025	69927481	Ank3	up	-0.268	Promoter
H3K4me2_DER050	chr10	70194789	70198118	Ccdc6	up	-0.392	Gene010Kb
H3K4me2_DER051	chr10	70243890	70246745	Slc16a9	up	-0.211	Promoter
H3K4me2_DER052	chr10	70598298	70600685	Phyhipl	up	-0.233	Promoter
H3K4me2_DER053	chr10	75872052	75873938	Mif	up	-0.306	Gene050Kb
H3K4me2_DER054	chr10	77448715	77450484	Gm17769	up	-0.532	Gene050Kb
H3K4me2_DER055	chr10	77539757	77541849	Itgb2	down	0.479	GeneBody
H3K4me2_DER056	chr10	77863564	77866326	Tspear	up	-0.287	GeneBody
H3K4me2_DER057	chr10	77901566	77904152	Lrrc3	up	-0.229	Promoter
H3K4me2_DER058	chr10	78751668	78753424	Ccdc105	up	-0.365	Promoter
H3K4me2_DER059	chr10	78779178	78781412	Slc1a6	up	-0.27	Promoter
H3K4me2_DER060	chr10	7887656	7889489	Tab2	up	-0.388	Gene050Kb
H3K4me2_DER061	chr10	79871179	79885729	BC005764,Bc1	up	-0.097	GeneBody
H3K4me2_DER062	chr10	79913152	79922464	Bc1,R3hdm4	up	-0.158	GeneBody
H3K4me2_DER063	chr10	80070092	80076642	Bc1,Sbno2	up	-0.185	GeneBody
H3K4me2_DER064	chr10	80268457	80272981	Bc1,Dazap1	up	-0.303	GeneBody
H3K4me2_DER065	chr10	80805797	80810771	Amh,Jsrp1	up	-0.186	GeneBody,Promoter
H3K4me2_DER066	chr10	81316318	81318064	Pip5k1c	down	0.475	GeneBody
H3K4me2_DER067	chr10	87857217	87861414	Igf1	down	0.263	Promoter
H3K4me2_DER068	chr10	88351484	88354314	Dram1	down	0.46	GeneBody
H3K4me2_DER069	chr10	88419399	88422200	Gnptab	down	0.332	GeneBody
H3K4me2_DER070	chr10	95264127	95267356	Cradd	down	0.205	GeneBody
H3K4me2_DER071	chr10	95397887	95399313	Socs2	down	0.79	Gene050Kb
H3K4me2_DER072	chr10	96200448	96202554	4930459C07Rik	down	0.529	Gene050Kb
H3K4me2_DER073	chr10	96370290	96371935	Intergenic	down	0.471	Intergenic
H3K4me2_DER074	chr10	99129838	99132841	Poc1b	down	0.327	GeneBody
H3K4me2_DER075	chr10	99171088	99172796	Poc1b	down	0.584	GeneBody
H3K4me2_DER076	chr10	99196483	99198710	Poc1b	down	0.517	GeneBody
H3K4me2_DER077	chr10	99240449	99243457	Dusp6	down	0.489	Gene050Kb
H3K4me2_DER078	chr10	99328518	99329952	Dusp6	down	0.606	Gene100Kb
H3K4me2_DER079	chr11	100628006	100630041	Zfp385c	down	0.487	GeneBody
H3K4me2_DER080	chr11	100999236	101002488	Atp6v0a1	down	0.363	Gene010Kb
H3K4me2_DER081	chr11	102632231	102634221	2810433D01Rik	up	-0.545	Gene010Kb
H3K4me2_DER082	chr11	108311027	108313361	Prkca	down	0.392	GeneBody
H3K4me2_DER083	chr11	109374630	109378672	Gna13	down	0.327	GeneBody
H3K4me2_DER084	chr11	109935458	109938555	Abca8b	down	0.35	GeneBody
H3K4me2_DER085	chr11	113665908	113667987	Fam104a	down	0.527	GeneBody
H3K4me2_DER086	chr11	114216320	114218312	1700092K14Rik	up	-0.656	Gene050Kb
H3K4me2_DER087	chr11	114897178	114898922	Cd300a	down	0.738	GeneBody
H3K4me2_DER088	chr11	115226184	115228317	Tmem104	down	0.439	GeneBody
H3K4me2_DER089	chr11	115597665	115599546	Gga3	down	0.625	GeneBody
H3K4me2_DER090	chr11	11563413	11566739	4930415F15Rik	down	0.289	Gene050Kb
H3K4me2_DER091	chr11	116237175	116239093	Evpl	up	-0.321	Promoter
H3K4me2_DER092	chr11	116411538	116413933	Rnf157	down	0.246	Promoter
H3K4me2_DER093	chr11	117231799	117236547	Sept9	up	-0.291	GeneBody
H3K4me2_DER094	chr11	118205976	118213715	Cyth1	up	-0.253	Promoter
H3K4me2_DER095	chr11	11872103	11873682	1700042O10Rik,Ddc	down	0.524	GeneBody
H3K4me2_DER096	chr11	119078508	119080429	Cbx4	down	0.545	GeneBody
H3K4me2_DER097	chr11	120607832	120609826	Anapc11,Npb	up	-0.487	GeneBody,Promoter
H3K4me2_DER098	chr11	16558702	16560107	Sec61g	down	0.517	Gene100Kb
H3K4me2_DER099	chr11	16808823	16810181	Egfr	up	-0.574	GeneBody
H3K4me2_DER100	chr11	16999492	17009545	Plek	down	0.22	Promoter
H3K4me2_DER101	chr11	18752351	18755887	Intergenic	up	-0.27	Intergenic
H3K4me2_DER102	chr11	26585105	26587957	Vrk2	down	0.293	GeneBody
H3K4me2_DER103	chr11	28582913	28584828	Ccdc85a	up	-0.39	Promoter
H3K4me2_DER104	chr11	28852423	28854079	Efemp1	up	-0.656	Promoter
H3K4me2_DER105	chr11	30162777	30169196	Sptbn1	down	0.264	GeneBody
H3K4me2_DER106	chr11	31367672	31372319	Stc2	up	-0.329	GeneBody
H3K4me2_DER107	chr11	3287613	3295261	Mir3470a,Patz1	up	-0.108	GeneBody,Promoter
H3K4me2_DER108	chr11	33199049	33204790	Tlx3	up	-0.229	Promoter
H3K4me2_DER109	chr11	34845384	34846984	Spdl1	up	-0.492	Gene050Kb
H3K4me2_DER110	chr11	36151324	36153676	Tenm2	up	-0.411	GeneBody
H3K4me2_DER111	chr11	4259628	4262833	Lif	down	0.263	GeneBody
H3K4me2_DER112	chr11	4421935	4424841	Hormad2	down	0.339	GeneBody
H3K4me2_DER113	chr11	5175697	5178042	Kremen1	down	0.431	Gene050Kb
H3K4me2_DER114	chr11	53334937	53336688	Zcchc10	down	0.502	Gene010Kb
H3K4me2_DER115	chr11	53354687	53356374	Aff4	down	0.429	GeneBody
H3K4me2_DER116	chr11	53614065	53620049	Il4	up	-0.442	Promoter
H3K4me2_DER117	chr11	53662544	53664144	Rad50	down	0.451	GeneBody
H3K4me2_DER118	chr11	54091299	54093449	P4ha2	down	0.438	Gene010Kb
H3K4me2_DER119	chr11	54149280	54151142	P4ha2	down	0.521	Gene050Kb
H3K4me2_DER120	chr11	5508279	5510823	Xbp1	down	0.393	Gene010Kb
H3K4me2_DER121	chr11	57582765	57584397	Mfap3	up	-0.496	Gene050Kb
H3K4me2_DER122	chr11	5919811	5921212	Gck	up	-0.716	GeneBody
H3K4me2_DER123	chr11	59539598	59544737	Nlrp3	down	0.236	GeneBody
H3K4me2_DER124	chr11	59963210	59967010	Med9,Rasd1	up	-0.217	GeneBody,Promoter
H3K4me2_DER125	chr11	63878517	63879934	Hs3st3b1	up	-0.58	Gene010Kb
H3K4me2_DER126	chr11	63918882	63926084	Hs3st3b1	up	-0.223	GeneBody
H3K4me2_DER127	chr11	67819384	67820655	Dhrs7c	up	-0.527	Gene010Kb
H3K4me2_DER128	chr11	68690238	68694311	Myh10	up	-0.206	Promoter
H3K4me2_DER129	chr11	69275210	69277189	Cntrob	down	0.402	Gene050Kb
H3K4me2_DER130	chr11	69620186	69622988	Sat2	down	0.351	Promoter
H3K4me2_DER131	chr11	69680246	69687442	Senp3,Tnfsf12,Tnfsf12Tnfsf13,Tnfsf13	up	-0.13	GeneBody,Promoter
H3K4me2_DER132	chr11	69798826	69806100	Fgf11,Tmem102	up	-0.22	GeneBody,Promoter
H3K4me2_DER133	chr11	70225614	70227613	Bcl6b	up	-0.689	GeneBody
H3K4me2_DER134	chr11	70321360	70322757	Alox12e	down	0.584	Promoter
H3K4me2_DER135	chr11	70371801	70376874	Pelp1	down	0.271	Gene050Kb
H3K4me2_DER136	chr11	70593496	70598792	Mink1	up	-0.468	GeneBody
H3K4me2_DER137	chr11	72040674	72044977	Fam64a	up	-0.183	Promoter
H3K4me2_DER138	chr11	75091555	75093289	Smg6	down	0.514	GeneBody
H3K4me2_DER139	chr11	75208721	75211332	Rtn4rl1	down	0.388	GeneBody
H3K4me2_DER140	chr11	76734012	76736962	Gosr1	down	0.306	GeneBody
H3K4me2_DER141	chr11	77370599	77373457	Ssh2	down	0.411	GeneBody
H3K4me2_DER142	chr11	80503676	80505688	Myo1d	down	0.796	GeneBody
H3K4me2_DER143	chr11	80809579	80811960	Tmem98	down	0.22	Promoter
H3K4me2_DER144	chr11	83567597	83571118	Ccl9	down	0.349	Gene010Kb
H3K4me2_DER145	chr11	83849286	83854274	Hnf1b	up	-0.337	Promoter
H3K4me2_DER146	chr11	87216031	87217359	Mir8115,Trim37	down	0.777	GeneBody
H3K4me2_DER147	chr11	87356855	87360103	Mir8115,Ppm1e	down	0.152	GeneBody,Promoter
H3K4me2_DER148	chr11	87661962	87663763	Rnf43	down	0.341	Promoter
H3K4me2_DER149	chr11	88549878	88556763	Msi2	up	-0.298	GeneBody
H3K4me2_DER150	chr11	88574550	88578225	Msi2	up	-0.373	GeneBody
H3K4me2_DER151	chr11	88581213	88584894	Msi2	up	-0.294	GeneBody
H3K4me2_DER152	chr11	89186436	89187903	Gm525	up	-0.56	Gene100Kb
H3K4me2_DER153	chr11	90087797	90089419	Tmem100	up	-0.404	Gene100Kb
H3K4me2_DER154	chr11	94160105	94162300	Spag9	up	-0.331	Gene050Kb
H3K4me2_DER155	chr11	94936337	94938596	Col1a1	up	-0.342	Promoter
H3K4me2_DER156	chr11	94987194	95002253	Ppp1r9b	up	-0.134	GeneBody
H3K4me2_DER157	chr11	95210035	95211869	Tac4	up	-0.378	Gene050Kb
H3K4me2_DER158	chr11	95291221	95295162	Kat7	down	0.261	GeneBody
H3K4me2_DER159	chr11	95349558	95359538	Fam117a	down	0.181	GeneBody
H3K4me2_DER160	chr11	95776765	95779929	Zfp652	down	0.329	Gene050Kb
H3K4me2_DER161	chr11	95829346	95832119	Abi3,Phospho1	up	-0.268	GeneBody
H3K4me2_DER162	chr11	96282358	96287729	Hoxb7,Hoxb8	down	0.24	Promoter
H3K4me2_DER163	chr11	96291588	96296179	Hoxb7	down	0.249	Gene010Kb
H3K4me2_DER164	chr11	96302641	96305876	Hoxb5	down	0.215	Promoter
H3K4me2_DER165	chr11	96305994	96316466	Hoxb5	down	0.123	GeneBody
H3K4me2_DER166	chr11	96331986	96333452	Hoxb3	up	-0.605	GeneBody
H3K4me2_DER167	chr11	96463624	96465234	Gm11529,Skap1	down	0.653	Promoter
H3K4me2_DER168	chr11	98399260	98401579	Pgap3	down	0.295	Promoter
H3K4me2_DER169	chr12	103241545	103243317	Prima1	up	-0.599	Promoter
H3K4me2_DER170	chr12	105583372	105585479	Bdkrb2	up	-0.529	GeneBody
H3K4me2_DER171	chr12	108699861	108703098	Degs2	up	-0.322	Promoter
H3K4me2_DER172	chr12	111142581	111143886	Traf3	up	-0.437	Gene050Kb
H3K4me2_DER173	chr12	111270859	111272502	Amn	up	-0.655	Promoter
H3K4me2_DER174	chr12	111881260	111883421	Ppp1r13b	down	0.45	GeneBody
H3K4me2_DER175	chr12	111900364	111902831	Ppp1r13b	down	0.413	GeneBody
H3K4me2_DER176	chr12	111919674	111920893	Ppp1r13b	down	0.615	Gene050Kb
H3K4me2_DER177	chr12	112125122	112126689	Aspg	up	-0.604	GeneBody
H3K4me2_DER178	chr12	112448806	112450509	B020018J22Rik	up	-0.452	Gene050Kb
H3K4me2_DER179	chr12	113421858	113424687	Adam6b	down	0.389	Gene100Kb
H3K4me2_DER180	chr12	113425012	113432275	Adam6b	down	0.234	Gene100Kb
H3K4me2_DER181	chr12	12724642	12726311	Intergenic	up	-0.989	Intergenic
H3K4me2_DER182	chr12	17724073	17728825	Hpcal1	up	-0.308	GeneBody
H3K4me2_DER183	chr12	32133801	32135509	Pik3cg	down	0.43	Gene050Kb
H3K4me2_DER184	chr12	32198665	32201753	Pik3cg	down	0.404	GeneBody
H3K4me2_DER185	chr12	32202483	32205055	Pik3cg	down	0.729	GeneBody
H3K4me2_DER186	chr12	32827644	32828965	Nampt	up	-0.537	GeneBody
H3K4me2_DER187	chr12	33169570	33171087	Atxn7l1	down	0.508	GeneBody
H3K4me2_DER188	chr12	3423915	3430888	1110002L01Rik,Asxl2	down	0.675	GeneBody
H3K4me2_DER189	chr12	3440608	3442555	Asxl2	down	6.323	GeneBody
H3K4me2_DER190	chr12	34495662	34497377	Hdac9	up	-0.442	GeneBody
H3K4me2_DER191	chr12	3462456	3463870	Asxl2	down	0.607	GeneBody
H3K4me2_DER192	chr12	34672193	34673809	Hdac9	down	0.545	GeneBody
H3K4me2_DER193	chr12	3586411	3587929	Dtnb	down	0.533	GeneBody
H3K4me2_DER194	chr12	3670011	3672431	Dtnb	down	0.383	GeneBody
H3K4me2_DER195	chr12	40033338	40039278	Arl4a	up	-0.148	Promoter
H3K4me2_DER196	chr12	41196230	41197997	Immp2l	up	-0.525	GeneBody
H3K4me2_DER197	chr12	5119332	5120759	Klhl29	up	-0.726	GeneBody
H3K4me2_DER198	chr12	55298890	55304622	1110008L16Rik,Ppp2r3c	up	-0.148	Promoter
H3K4me2_DER199	chr12	69183009	69188812	Mgat2,Rpl36al	down	0.151	Promoter
H3K4me2_DER200	chr12	75176075	75177874	Kcnh5	up	-0.539	Promoter
H3K4me2_DER201	chr12	75824746	75826249	Syne2	down	0.649	GeneBody
H3K4me2_DER202	chr12	77207374	77217699	Fut8	up	-0.281	Gene050Kb
H3K4me2_DER203	chr12	77236168	77248979	Fut8	up	-0.168	Promoter
H3K4me2_DER204	chr12	77788647	77792061	Intergenic	down	0.316	Intergenic
H3K4me2_DER205	chr12	78098105	78099675	Intergenic	down	0.488	Intergenic
H3K4me2_DER206	chr12	78974960	78979186	Tmem229b	down	0.33	GeneBody
H3K4me2_DER207	chr12	80718535	80719855	Plekhd1	down	0.501	GeneBody
H3K4me2_DER208	chr12	80943839	80949953	Gm20337,Srsf5	down	0.176	Promoter
H3K4me2_DER209	chr12	85181743	85183598	Pgf	up	-0.447	Gene010Kb
H3K4me2_DER210	chr12	85623426	85625465	Jdp2	down	0.492	GeneBody
H3K4me2_DER211	chr12	86882141	86886055	Irf2bpl	down	0.145	Promoter
H3K4me2_DER212	chr12	89811497	89813957	Nrxn3	up	-0.724	Promoter
H3K4me2_DER213	chr12	91755728	91758866	Ston2	down	0.354	GeneBody
H3K4me2_DER214	chr12	98267535	98272800	Gpr65	down	0.177	Promoter
H3K4me2_DER215	chr12	99573843	99575261	1700064M15Rik	up	-0.763	Gene100Kb
H3K4me2_DER216	chr13	101742354	101745685	Pik3r1	down	0.35	GeneBody
H3K4me2_DER217	chr13	102691671	102697894	Cd180	down	0.36	Promoter
H3K4me2_DER218	chr13	105291272	105293082	Rnf180	down	0.326	Promoter
H3K4me2_DER219	chr13	105298634	105301358	Rnf180	down	0.356	Gene010Kb
H3K4me2_DER220	chr13	107846130	107848483	Zswim6	up	-0.331	GeneBody
H3K4me2_DER221	chr13	108774627	108778107	Pde4d	down	0.435	GeneBody
H3K4me2_DER222	chr13	109259062	109264942	Pde4d	down	0.33	GeneBody
H3K4me2_DER223	chr13	109445340	109447447	Pde4d	down	0.942	GeneBody
H3K4me2_DER224	chr13	109643065	109648945	Pde4d	down	0.244	GeneBody
H3K4me2_DER225	chr13	109901684	109909889	Pde4d	down	0.196	GeneBody
H3K4me2_DER226	chr13	111904620	111906067	Map3k1	up	-0.679	Gene100Kb
H3K4me2_DER227	chr13	112152367	112154065	Intergenic	up	-0.598	Intergenic
H3K4me2_DER228	chr13	112473659	112475037	Il6st	up	-0.901	GeneBody
H3K4me2_DER229	chr13	114914070	114917003	Itga2	down	0.394	GeneBody
H3K4me2_DER230	chr13	16259610	16262155	Intergenic	down	0.364	Intergenic
H3K4me2_DER231	chr13	19823154	19824710	Gpr141	down	0.802	Promoter
H3K4me2_DER232	chr13	21274457	21277952	Gpx5	up	-0.245	Gene010Kb
H3K4me2_DER233	chr13	21934739	21938085	Zfp184	up	-0.365	Gene010Kb
H3K4me2_DER234	chr13	22038345	22042692	Hist1h2ag,Hist1h4i	down	0.221	Promoter
H3K4me2_DER235	chr13	23497753	23499489	Btn2a2	up	-0.993	Gene010Kb
H3K4me2_DER236	chr13	23504940	23506876	Btn2a2	up	-0.708	Gene050Kb
H3K4me2_DER237	chr13	23684455	23689166	Hist1h2bc	down	0.217	Promoter
H3K4me2_DER238	chr13	24341314	24343134	Cmah	down	0.743	GeneBody
H3K4me2_DER239	chr13	24412183	24417271	Cmah	down	0.37	GeneBody
H3K4me2_DER240	chr13	24510863	24516755	Cmah	down	0.268	Gene050Kb
H3K4me2_DER241	chr13	29662724	29665097	Cdkal1	down	0.456	GeneBody
H3K4me2_DER242	chr13	31179103	31180440	4930401O12Rik	down	0.482	Gene050Kb
H3K4me2_DER243	chr13	31624068	31627653	Foxf2	up	-0.216	Promoter
H3K4me2_DER244	chr13	36733801	36737269	Nrn1	up	-0.227	Promoter
H3K4me2_DER245	chr13	38150011	38153688	Dsp	down	0.194	Promoter
H3K4me2_DER246	chr13	40729176	40735124	Tfap2a	up	-0.218	Promoter
H3K4me2_DER247	chr13	40756229	40757769	Tfap2a	up	-0.623	Gene050Kb
H3K4me2_DER248	chr13	40859009	40864211	Gcnt2	down	0.305	Promoter
H3K4me2_DER249	chr13	42099260	42105580	Hivep1	down	0.194	GeneBody
H3K4me2_DER250	chr13	43249317	43252775	Gfod1	down	0.277	GeneBody
H3K4me2_DER251	chr13	43259822	43262267	Gfod1	down	0.395	GeneBody
H3K4me2_DER252	chr13	44506040	44508931	1700029N11Rik	down	0.33	Gene050Kb
H3K4me2_DER253	chr13	44979504	44986905	Dtnbp1	down	0.452	GeneBody
H3K4me2_DER254	chr13	48667912	48670138	Barx1	up	-0.292	Gene010Kb
H3K4me2_DER255	chr13	49014885	49017059	Wnk2	up	-0.409	Gene050Kb
H3K4me2_DER256	chr13	49194751	49198487	Ninj1	down	0.363	GeneBody
H3K4me2_DER257	chr13	51169402	51172284	Nxnl2	up	-0.272	Promoter
H3K4me2_DER258	chr13	51566582	51570038	Shc3	up	-0.37	Promoter
H3K4me2_DER259	chr13	52985516	52990514	Nfil3	down	0.255	Gene010Kb
H3K4me2_DER260	chr13	53474990	53476719	Msx2	up	-0.421	Gene010Kb
H3K4me2_DER261	chr13	54823933	54825531	Tspan17	up	-0.508	Gene050Kb
H3K4me2_DER262	chr13	56257482	56259993	Neurog1	up	-0.383	Gene010Kb
H3K4me2_DER263	chr13	56752166	56754372	Smad5	up	-0.329	Gene010Kb
H3K4me2_DER264	chr13	58452404	58454470	Rmi1	up	-0.417	Gene050Kb
H3K4me2_DER265	chr13	58522111	58524239	Slc28a3	up	-0.492	Gene050Kb
H3K4me2_DER266	chr13	58806120	58808557	Ntrk2	up	-0.378	Promoter
H3K4me2_DER267	chr13	6240931	6242635	Intergenic	down	0.415	Intergenic
H3K4me2_DER268	chr13	62885978	62889054	Fbp1	up	-0.351	Promoter
H3K4me2_DER269	chr13	64273153	64276365	Cdc14b	up	-0.208	Promoter
H3K4me2_DER270	chr13	73433517	73435428	Lpcat1	up	-0.505	Gene050Kb
H3K4me2_DER271	chr13	73534716	73537534	Slc6a3	up	-0.321	Promoter
H3K4me2_DER272	chr13	78201572	78204343	A830082K12Rik	up	-0.421	GeneBody
H3K4me2_DER273	chr13	80728623	80730311	Intergenic	up	-0.497	Intergenic
H3K4me2_DER274	chr13	92130674	92132487	Msh3	up	-0.327	Gene100Kb
H3K4me2_DER275	chr13	9387097	9388552	Dip2c	down	0.567	GeneBody
H3K4me2_DER276	chr13	98026986	98028522	Arhgef28	down	0.479	GeneBody
H3K4me2_DER277	chr13	99238236	99239629	Zfp366	up	-0.605	GeneBody
H3K4me2_DER278	chr14	105565293	105566922	9330188P03Rik	down	0.454	Gene050Kb
H3K4me2_DER279	chr14	105885846	105887975	Spry2	down	0.421	Gene010Kb
H3K4me2_DER280	chr14	11551579	11557278	Ptprg	up	-0.352	Promoter
H3K4me2_DER281	chr14	118637256	118640217	Abcc4	down	0.333	GeneBody
H3K4me2_DER282	chr14	119260076	119261542	Hs6st3	up	-0.48	GeneBody
H3K4me2_DER283	chr14	121355358	121362887	Stk24	up	-0.267	GeneBody
H3K4me2_DER284	chr14	122011584	122014626	Ubac2	down	0.317	GeneBody
H3K4me2_DER285	chr14	122255115	122256627	Clybl	up	-1.365	GeneBody
H3K4me2_DER286	chr14	14086095	14090114	Atxn7	down	0.255	GeneBody
H3K4me2_DER287	chr14	20170692	20175971	Kcnk5	up	-0.231	GeneBody
H3K4me2_DER288	chr14	20176951	20182848	Kcnk5	up	-0.15	Promoter
H3K4me2_DER289	chr14	20772027	20774357	Camk2g	down	0.425	GeneBody
H3K4me2_DER290	chr14	21682359	21684147	Dupd1	down	0.402	GeneBody
H3K4me2_DER291	chr14	22753551	22755390	1700112E06Rik	up	-0.581	GeneBody
H3K4me2_DER292	chr14	39471667	39474258	Nrg3	up	-0.339	Promoter
H3K4me2_DER293	chr14	46703751	46705489	Cdkn3	up	-0.501	Gene100Kb
H3K4me2_DER294	chr14	52313916	52317421	Sall2	up	-0.198	Promoter
H3K4me2_DER295	chr14	55782577	55784536	Adcy4	up	-0.553	Promoter
H3K4me2_DER296	chr14	56082496	56085719	Mcpt8	down	0.392	Promoter
H3K4me2_DER297	chr14	64585492	64589144	A930011O12Rik	up	-0.252	Promoter
H3K4me2_DER298	chr14	64884289	64885824	Hmbox1	down	0.557	GeneBody
H3K4me2_DER299	chr14	65705635	65707168	Scara5	up	-0.854	GeneBody
H3K4me2_DER300	chr14	65978695	65980844	Clu	down	0.366	GeneBody
H3K4me2_DER301	chr14	66997793	67002350	Bnip3l	up	-0.284	GeneBody
H3K4me2_DER302	chr14	67759766	67761402	Dock5	down	0.534	GeneBody
H3K4me2_DER303	chr14	67880710	67883194	Dock5	down	0.498	GeneBody
H3K4me2_DER304	chr14	69247886	69249996	Slc25a37	down	0.571	GeneBody
H3K4me2_DER305	chr14	70485324	70487354	Bmp1	up	-0.435	GeneBody
H3K4me2_DER306	chr14	74866549	74869583	Lrch1	up	-0.318	GeneBody
H3K4me2_DER307	chr14	77931823	77933269	Epsti1	up	-0.543	GeneBody
H3K4me2_DER308	chr14	78899759	78901963	Vwa8	down	0.402	GeneBody
H3K4me2_DER309	chr14	79429436	79431160	Kbtbd7	down	0.459	GeneBody
H3K4me2_DER310	chr14	79660359	79662217	Lect1	up	-0.274	Promoter
H3K4me2_DER311	chr14	84442101	84448700	Pcdh17	up	-0.239	Promoter
H3K4me2_DER312	chr14	8459535	8461216	4930452B06Rik	up	-0.619	GeneBody
H3K4me2_DER313	chr14	87567296	87569930	Tdrd3	up	-0.539	Gene050Kb
H3K4me2_DER314	chr14	98869254	98875169	Intergenic	down	0.334	Intergenic
H3K4me2_DER315	chr15	101187110	101189148	Acvr1b	down	0.452	GeneBody
H3K4me2_DER316	chr15	101253243	101255307	Nr4a1	down	0.268	Gene050Kb
H3K4me2_DER317	chr15	102207239	102209483	Zfp740	down	0.573	GeneBody
H3K4me2_DER318	chr15	102357584	102359293	Sp7	down	0.376	GeneBody
H3K4me2_DER319	chr15	103236125	103261520	Cbx5	up	-0.081	GeneBody
H3K4me2_DER320	chr15	11903335	11907827	Npr3	up	-0.21	Promoter
H3K4me2_DER321	chr15	25403134	25404752	Basp1	up	-0.53	GeneBody
H3K4me2_DER322	chr15	25939821	25944121	Fam134b	up	-0.458	Promoter
H3K4me2_DER323	chr15	27674158	27677359	Fam105a	down	0.405	GeneBody
H3K4me2_DER324	chr15	27936701	27938551	Trio	up	-0.469	GeneBody
H3K4me2_DER325	chr15	31364791	31370369	Ankrd33b	up	-0.134	GeneBody
H3K4me2_DER326	chr15	31563272	31564556	Cmbl	up	-0.601	Gene010Kb
H3K4me2_DER327	chr15	32243816	32247123	Sema5a,Snhg18	up	-0.288	Promoter
H3K4me2_DER328	chr15	34236913	34240112	Laptm4b	down	0.198	Promoter
H3K4me2_DER329	chr15	34306007	34307879	Matn2	up	-0.297	Promoter
H3K4me2_DER330	chr15	34677785	34679430	4930413F20Rik,Nipal2	up	-0.366	GeneBody,Promoter
H3K4me2_DER331	chr15	41787273	41792778	Oxr1	down	0.165	Promoter
H3K4me2_DER332	chr15	43169403	43171356	Rspo2	up	-0.467	Promoter
H3K4me2_DER333	chr15	56692388	56693811	Has2,Has2os	up	-0.602	GeneBody,Promoter
H3K4me2_DER334	chr15	59262973	59264877	Zfp572	down	0.408	Gene050Kb
H3K4me2_DER335	chr15	64920114	64923689	Adcy8	up	-0.279	Promoter
H3K4me2_DER336	chr15	6553694	6558080	Fyb	down	0.446	Gene050Kb
H3K4me2_DER337	chr15	6577484	6582108	Fyb	down	0.372	GeneBody
H3K4me2_DER338	chr15	73143423	73145931	Ago2	down	0.395	GeneBody
H3K4me2_DER339	chr15	74528757	74530593	Bai1	up	-0.776	GeneBody
H3K4me2_DER340	chr15	76188495	76209228	Plec	up	-0.105	Promoter
H3K4me2_DER341	chr15	76666336	76668943	Foxh1,Kifc2	up	-0.592	GeneBody,Promoter
H3K4me2_DER342	chr15	77356115	77357708	Apol7a	up	-0.811	Gene050Kb
H3K4me2_DER343	chr15	78892920	78902064	Gga1,Sh3bp1	up	-0.154	GeneBody
H3K4me2_DER344	chr15	79026905	79031798	Gcat,H1f0	up	-0.16	Promoter
H3K4me2_DER345	chr15	79037503	79043963	Gcat	up	-0.167	GeneBody
H3K4me2_DER346	chr15	79260545	79263023	Baiap2l2	up	-0.269	GeneBody
H3K4me2_DER347	chr15	79355689	79358627	Maff	up	-0.245	GeneBody
H3K4me2_DER348	chr15	79733088	79735040	Sun2	up	-0.559	GeneBody
H3K4me2_DER349	chr15	80010998	80016921	Pdgfb	up	-0.168	GeneBody
H3K4me2_DER350	chr15	80096062	80099670	Syngr1	up	-0.276	GeneBody
H3K4me2_DER351	chr15	81020365	81023328	Mkl1	down	0.311	GeneBody
H3K4me2_DER352	chr15	81392454	81394737	St13	up	-0.423	GeneBody
H3K4me2_DER353	chr15	86032305	86035602	Celsr1	up	-0.161	Promoter
H3K4me2_DER354	chr15	89176225	89183061	Dennd6b,Plxnb2	down	0.187	GeneBody
H3K4me2_DER355	chr15	89571274	89573177	Acr	up	-0.413	GeneBody
H3K4me2_DER356	chr15	93296106	93300588	Yaf2	down	0.235	GeneBody
H3K4me2_DER357	chr15	9435178	9436875	Capsl	up	-0.415	Promoter
H3K4me2_DER358	chr15	97667209	97668581	Rpap3	up	-0.484	Gene010Kb
H3K4me2_DER359	chr15	98722316	98725185	Ccdc65,Fkbp11	up	-0.295	GeneBody
H3K4me2_DER360	chr15	99874267	99876503	Lima1	down	0.223	Promoter
H3K4me2_DER361	chr16	13446451	13449996	Mir193b	up	-0.234	Promoter
H3K4me2_DER362	chr16	17275813	17278816	Tmem191c	up	-0.18	Promoter
H3K4me2_DER363	chr16	18073105	18076681	Prodh	up	-0.364	GeneBody
H3K4me2_DER364	chr16	18423530	18431176	Comt,Txnrd2	up	-0.193	GeneBody
H3K4me2_DER365	chr16	19972236	19984200	Klhl6	down	0.119	Promoter
H3K4me2_DER366	chr16	21643509	21645012	Vps8	up	-0.819	GeneBody
H3K4me2_DER367	chr16	21718937	21720463	2510009E07Rik	up	-0.504	Gene050Kb
H3K4me2_DER368	chr16	22650043	22658702	Dgkg	down	0.143	Promoter
H3K4me2_DER369	chr16	23268223	23271005	St6gal1	up	-0.325	GeneBody
H3K4me2_DER370	chr16	24972065	24974056	Lpp	down	0.479	GeneBody
H3K4me2_DER371	chr16	25176029	25179182	Intergenic	down	0.407	Intergenic
H3K4me2_DER372	chr16	26690481	26692094	Il1rap	up	-0.64	GeneBody
H3K4me2_DER373	chr16	28444496	28447875	Fgf12	up	-0.197	Promoter
H3K4me2_DER374	chr16	29989085	29991785	Gm1968	up	-0.389	Gene010Kb
H3K4me2_DER375	chr16	31506160	31510719	Bdh1	up	-0.395	Gene050Kb
H3K4me2_DER376	chr16	32200184	32203466	Bex6	down	0.298	Gene050Kb
H3K4me2_DER377	chr16	33791647	33799082	Muc13	up	-0.181	GeneBody
H3K4me2_DER378	chr16	33799387	33802651	Muc13	up	-0.409	GeneBody
H3K4me2_DER379	chr16	34790441	34792524	Mylk	down	0.413	GeneBody
H3K4me2_DER380	chr16	35695705	35697278	Dirc2	up	-0.574	GeneBody
H3K4me2_DER381	chr16	35817162	35818689	Hspbap1	up	-0.512	GeneBody
H3K4me2_DER382	chr16	35905147	35906659	Dtx3l	up	-0.521	Gene050Kb
H3K4me2_DER383	chr16	38086949	38093819	BC031361,Gsk3b	up	-0.137	GeneBody
H3K4me2_DER384	chr16	38729438	38731914	B4galt4	up	-0.301	Gene050Kb
H3K4me2_DER385	chr16	39052845	39054308	Igsf11	up	-0.548	Gene050Kb
H3K4me2_DER386	chr16	3974960	3978065	Nlrc3	down	0.258	Promoter
H3K4me2_DER387	chr16	42305598	42307198	Gap43	down	0.435	GeneBody
H3K4me2_DER388	chr16	42781643	42783014	4932412D23Rik	up	-0.645	GeneBody
H3K4me2_DER389	chr16	42904801	42911453	Gm19522,Zbtb20	up	-0.197	GeneBody,Promoter
H3K4me2_DER390	chr16	43502365	43505094	Zbtb20	up	-0.273	GeneBody
H3K4me2_DER391	chr16	44355816	44358373	Spice1	down	0.441	GeneBody
H3K4me2_DER392	chr16	44764373	44770599	Cd200r1	down	0.275	Promoter
H3K4me2_DER393	chr16	48670648	48672745	Morc1	down	0.434	Gene050Kb
H3K4me2_DER394	chr16	50363176	50365420	Bbx	up	-0.276	GeneBody
H3K4me2_DER395	chr16	55886810	55889155	Nxpe3	down	0.371	GeneBody
H3K4me2_DER396	chr16	58506590	58508958	St3gal6	down	0.695	GeneBody
H3K4me2_DER397	chr16	62806950	62808622	Arl13b	up	-0.604	GeneBody
H3K4me2_DER398	chr16	72662598	72665065	Robo1	up	-0.3	Promoter
H3K4me2_DER399	chr16	74410694	74413577	Robo2	up	-0.297	Promoter
H3K4me2_DER400	chr16	75865146	75867360	Samsn1	down	0.397	GeneBody
H3K4me2_DER401	chr16	76432190	76433920	Nrip1	down	0.453	Gene100Kb
H3K4me2_DER402	chr16	7927316	7929136	Intergenic	up	-0.373	Intergenic
H3K4me2_DER403	chr16	84553360	84555242	Intergenic	down	0.516	Intergenic
H3K4me2_DER404	chr16	85548591	85551054	Cyyr1	down	0.333	Promoter
H3K4me2_DER405	chr16	85799471	85805390	Adamts1	up	-0.207	GeneBody
H3K4me2_DER406	chr16	85899166	85902332	Adamts5	up	-0.216	Promoter
H3K4me2_DER407	chr16	89889201	89891379	Tiam1	up	-0.349	GeneBody
H3K4me2_DER408	chr16	89909037	89910461	Tiam1	up	-0.473	GeneBody
H3K4me2_DER409	chr16	90095601	90097000	Gm10789	down	0.528	Gene050Kb
H3K4me2_DER410	chr16	91521519	91524987	Ifnar1	down	0.477	Gene050Kb
H3K4me2_DER411	chr16	91788403	91791664	Itsn1	down	0.313	GeneBody
H3K4me2_DER412	chr16	91791956	91796554	Itsn1	down	0.225	GeneBody
H3K4me2_DER413	chr16	91916536	91918724	Itsn1	down	0.298	GeneBody
H3K4me2_DER414	chr16	93584298	93586888	Setd4	down	0.354	GeneBody
H3K4me2_DER415	chr16	94302302	94303769	Hlcs	up	-0.519	Gene050Kb
H3K4me2_DER416	chr16	94349171	94350649	Pigp	down	0.472	Gene010Kb
H3K4me2_DER417	chr16	94396164	94398117	Ttc3	up	-0.587	GeneBody
H3K4me2_DER418	chr16	95431701	95462533	Erg	up	-0.079	GeneBody
H3K4me2_DER419	chr16	96086184	96087839	Brwd1	down	0.51	Gene010Kb
H3K4me2_DER420	chr17	12205015	12207632	Agpat4	up	-0.463	GeneBody
H3K4me2_DER421	chr17	12371155	12372605	Plg	down	0.365	Gene010Kb
H3K4me2_DER422	chr17	14278851	14281922	Smoc2	up	-0.298	Promoter
H3K4me2_DER423	chr17	15379747	15382092	Dll1	up	-0.35	Gene010Kb
H3K4me2_DER424	chr17	24933511	24937969	Mapk8ip3	up	-0.175	Promoter
H3K4me2_DER425	chr17	25569508	25572072	2810468N07Rik,Sox8	up	-0.245	Promoter
H3K4me2_DER426	chr17	26511997	26515441	Dusp1	up	-0.379	Gene010Kb
H3K4me2_DER427	chr17	26955047	26958897	Syngap1	down	0.35	GeneBody
H3K4me2_DER428	chr17	27037959	27041139	Ggnbp1	up	-0.342	Gene010Kb
H3K4me2_DER429	chr17	27348034	27350622	Mir7217	down	0.76	Gene010Kb
H3K4me2_DER430	chr17	27362595	27366725	Mir7218	down	0.363	Gene010Kb
H3K4me2_DER431	chr17	28004897	28019041	Anks1	up	-0.128	GeneBody
H3K4me2_DER432	chr17	28117279	28118615	Scube3	down	0.844	Gene050Kb
H3K4me2_DER433	chr17	29708114	29710034	Ccdc167	up	-0.678	GeneBody
H3K4me2_DER434	chr17	29841311	29843350	Mdga1	up	-0.415	GeneBody
H3K4me2_DER435	chr17	31325008	31327026	Slc37a1	down	0.522	GeneBody
H3K4me2_DER436	chr17	31384900	31387642	Pde9a	up	-0.259	Promoter
H3K4me2_DER437	chr17	33712274	33714736	March2	down	0.379	GeneBody
H3K4me2_DER438	chr17	34601761	34609542	Agpat1,Rnf5	up	-0.131	GeneBody,Promoter
H3K4me2_DER439	chr17	35812318	35814392	Ier3	down	0.395	Gene010Kb
H3K4me2_DER440	chr17	36224726	36225850	Rpp21	down	0.561	Gene050Kb
H3K4me2_DER441	chr17	40810749	40813317	Rhag	up	-0.517	Promoter
H3K4me2_DER442	chr17	44611702	44616438	Runx2	down	0.214	GeneBody
H3K4me2_DER443	chr17	44818127	44819974	Supt3	down	0.419	GeneBody
H3K4me2_DER444	chr17	46519792	46521820	Cul9	up	-0.42	GeneBody
H3K4me2_DER445	chr17	47359982	47362029	Trerf1	down	0.41	Gene010Kb
H3K4me2_DER446	chr17	48449490	48452406	Tspo2	up	-0.384	Promoter
H3K4me2_DER447	chr17	48454060	48455428	Unc5cl	up	-0.673	Promoter
H3K4me2_DER448	chr17	49402693	49404072	Mocs1	down	0.587	Gene050Kb
H3K4me2_DER449	chr17	4992666	5011298	Arid1b	up	-0.097	GeneBody
H3K4me2_DER450	chr17	50469023	50471935	Plcl2	down	0.269	Gene050Kb
H3K4me2_DER451	chr17	5209436	5214431	Arid1b	down	0.251	GeneBody
H3K4me2_DER452	chr17	5323130	5330318	Arid1b	down	0.243	GeneBody
H3K4me2_DER453	chr17	56882792	56885487	1700061G19Rik	up	-0.304	GeneBody
H3K4me2_DER454	chr17	66478759	66481211	Rab12	up	-0.322	Gene050Kb
H3K4me2_DER455	chr17	66509881	66515234	Rab12	up	-0.297	GeneBody
H3K4me2_DER456	chr17	71019002	71021639	Myom1	down	0.57	Promoter
H3K4me2_DER457	chr17	71194791	71197297	Lpin2	down	0.375	GeneBody
H3K4me2_DER458	chr17	71306494	71312582	Emilin2	up	-0.175	Promoter
H3K4me2_DER459	chr17	72933380	72936798	Lbh	up	-0.361	GeneBody
H3K4me2_DER460	chr17	73708930	73711292	Galnt14	up	-0.311	Promoter
H3K4me2_DER461	chr17	73969754	73971564	Xdh	down	0.484	Gene050Kb
H3K4me2_DER462	chr17	75523245	75524858	Rasgrp3	down	0.496	GeneBody
H3K4me2_DER463	chr17	79014739	79016768	Prkd3	down	0.499	GeneBody
H3K4me2_DER464	chr17	83393337	83398906	Eml4	down	0.229	GeneBody
H3K4me2_DER465	chr17	83522420	83523932	Cox7a2l	up	-0.785	Gene010Kb
H3K4me2_DER466	chr17	83771769	83774070	Mta3	down	0.498	GeneBody
H3K4me2_DER467	chr17	83774977	83776460	Mta3	down	1.036	GeneBody
H3K4me2_DER468	chr17	83952998	83965389	Intergenic	up	-0.171	Intergenic
H3K4me2_DER469	chr17	83997136	84000894	4933433H22Rik	up	-0.558	Gene100Kb
H3K4me2_DER470	chr17	85679181	85681493	Six2	up	-0.3	Gene010Kb
H3K4me2_DER471	chr17	85798820	85802224	Intergenic	up	-0.29	Intergenic
H3K4me2_DER472	chr17	86957258	86959007	Rhoq	down	0.434	Gene010Kb
H3K4me2_DER473	chr17	86989406	86991079	Rhoq	down	0.401	GeneBody
H3K4me2_DER474	chr17	87744919	87747273	Kcnk12	up	-0.77	GeneBody
H3K4me2_DER475	chr17	9763381	9765944	4930452A19Rik	up	-0.261	GeneBody
H3K4me2_DER476	chr18	12859369	12864210	Osbpl1a	up	-0.214	Promoter
H3K4me2_DER477	chr18	12946516	12948698	Osbpl1a	up	-0.408	Gene010Kb
H3K4me2_DER478	chr18	15194046	15199165	Kctd1	down	0.315	Gene050Kb
H3K4me2_DER479	chr18	20058114	20060351	Dsc2	up	-0.697	Promoter
H3K4me2_DER480	chr18	20187655	20189115	Dsg1c	up	-0.778	Gene100Kb
H3K4me2_DER481	chr18	20557381	20559241	Dsg2	up	-0.503	Promoter
H3K4me2_DER482	chr18	21651134	21654492	4930426D05Rik,Klhl14	up	-0.236	Promoter
H3K4me2_DER483	chr18	22343081	22345390	Asxl3	up	-0.303	Promoter
H3K4me2_DER484	chr18	23497225	23498928	Dtna	up	-0.87	Promoter
H3K4me2_DER485	chr18	25589953	25591690	Celf4	up	-0.512	GeneBody
H3K4me2_DER486	chr18	34117360	34119962	Gm10548	up	-0.302	Gene100Kb
H3K4me2_DER487	chr18	37141928	37145101	Pcdha1,Pcdha10,Pcdha11,Pcdha12,Pcdha2,Pcdha3,Pcdha4,Pcdha4-g,Pcdha5,Pcdha6,Pcdha7,Pcdha8,Pcdha9,Pcdhac1,Pcdhac2	up	-0.344	GeneBody,Promoter
H3K4me2_DER488	chr18	37805241	37808943	Pcdha4-g,Pcdhga1,Pcdhga10,Pcdhga11,Pcdhga12,Pcdhga2,Pcdhga3,Pcdhga4,Pcdhga5,Pcdhga6,Pcdhga7,Pcdhga8,Pcdhga9,Pcdhgb1,Pcdhgb2,Pcdhgb4,Pcdhgb5,Pcdhgb6,Pcdhgb7,Pcdhgb8,Pcdhgc3	up	-0.252	GeneBody,Promoter
H3K4me2_DER489	chr18	37813793	37816575	Pcdha4-g,Pcdhga1,Pcdhga10,Pcdhga11,Pcdhga12,Pcdhga2,Pcdhga3,Pcdhga4,Pcdhga5,Pcdhga6,Pcdhga7,Pcdhga8,Pcdhga9,Pcdhgb1,Pcdhgb2,Pcdhgb4,Pcdhgb5,Pcdhgb6,Pcdhgb7,Pcdhgb8,Pcdhgc3,Pcdhgc4	up	-0.275	GeneBody,Promoter
H3K4me2_DER490	chr18	39004147	39005758	Arhgap26	down	0.464	GeneBody
H3K4me2_DER491	chr18	39016812	39023418	Arhgap26	down	0.261	GeneBody
H3K4me2_DER492	chr18	47365853	47371357	Sema6a	up	-0.272	GeneBody
H3K4me2_DER493	chr18	50015335	50020494	Tnfaip8	down	0.266	GeneBody
H3K4me2_DER494	chr18	56710540	56712218	Lmnb1	down	0.49	GeneBody
H3K4me2_DER495	chr18	61044002	61049998	Pdgfrb	down	0.169	Promoter
H3K4me2_DER496	chr18	61065015	61066674	Pdgfrb	up	-0.462	GeneBody
H3K4me2_DER497	chr18	61266189	61268012	Pde6a	up	-0.382	GeneBody
H3K4me2_DER498	chr18	61504917	61507606	Arhgef37	up	-0.416	GeneBody
H3K4me2_DER499	chr18	61910113	61912324	Ablim3	up	-0.306	Promoter
H3K4me2_DER500	chr18	62171686	62181128	Adrb2	down	0.215	Promoter
H3K4me2_DER501	chr18	65375309	65376899	Alpk2,Mir466p	down	0.458	GeneBody
H3K4me2_DER502	chr18	67388521	67393605	Tubb6	down	0.139	GeneBody
H3K4me2_DER503	chr18	68138910	68141322	Ldlrad4	down	0.494	GeneBody
H3K4me2_DER504	chr18	68226210	68232820	Ldlrad4	down	0.482	GeneBody
H3K4me2_DER505	chr18	68950957	68952383	4930546C10Rik	down	0.651	Promoter
H3K4me2_DER506	chr18	69591054	69597662	Tcf4	down	0.209	GeneBody
H3K4me2_DER507	chr18	69794012	69795672	Intergenic	up	-0.884	Intergenic
H3K4me2_DER508	chr18	7000304	7007202	Mkx	up	-0.227	GeneBody
H3K4me2_DER509	chr18	70140280	70142235	Rab27b	up	-0.328	Promoter
H3K4me2_DER510	chr18	77804546	77807089	Pstpip2	down	0.414	GeneBody
H3K4me2_DER511	chr18	78003648	78007065	Epg5	down	0.539	GeneBody
H3K4me2_DER512	chr18	80234314	80237863	Hsbp1l1	up	-0.229	GeneBody
H3K4me2_DER513	chr18	80495234	80498291	Ctdp1	down	0.296	Gene050Kb
H3K4me2_DER514	chr18	80978839	80981580	Sall3	up	-0.312	GeneBody
H3K4me2_DER515	chr18	81571024	81573515	Intergenic	down	0.353	Intergenic
H3K4me2_DER516	chr18	81573517	81575081	Intergenic	down	0.466	Intergenic
H3K4me2_DER517	chr18	9210192	9215292	Fzd8	up	-0.302	GeneBody
H3K4me2_DER518	chr19	11632506	11641670	Ms4a3	up	-0.179	Promoter
H3K4me2_DER519	chr19	11767466	11769081	Mrpl16	down	0.665	Promoter
H3K4me2_DER520	chr19	11806058	11812836	Stx3	down	0.359	GeneBody
H3K4me2_DER521	chr19	12833162	12834585	Lpxn	down	0.521	GeneBody
H3K4me2_DER522	chr19	16317618	16319470	Gnaq	down	0.572	GeneBody
H3K4me2_DER523	chr19	23139552	23147877	Klf9	up	-0.296	Promoter
H3K4me2_DER524	chr19	23149308	23153162	Klf9,Mir1192	up	-0.291	GeneBody,Promoter
H3K4me2_DER525	chr19	27066125	27067731	Intergenic	down	0.589	Intergenic
H3K4me2_DER526	chr19	28940159	28942084	4430402I18Rik	down	0.516	GeneBody
H3K4me2_DER527	chr19	29148634	29150093	Rcl1	down	0.474	Gene010Kb
H3K4me2_DER528	chr19	31081758	31085625	Cstf2t,Prkg1	down	0.207	GeneBody,Promoter
H3K4me2_DER529	chr19	31761841	31765665	Prkg1	down	0.201	Promoter
H3K4me2_DER530	chr19	33068968	33070616	Rnls	down	0.454	Gene100Kb
H3K4me2_DER531	chr19	33107841	33111807	Rnls	up	-0.347	Gene050Kb
H3K4me2_DER532	chr19	34283413	34285164	Fas	down	0.383	Gene010Kb
H3K4me2_DER533	chr19	36532268	36535337	Hectd2	down	0.269	Gene050Kb
H3K4me2_DER534	chr19	36817523	36819327	Tnks2	up	-0.404	Gene050Kb
H3K4me2_DER535	chr19	37442075	37444530	Hhex	down	0.37	Gene010Kb
H3K4me2_DER536	chr19	37795074	37796594	Cyp26a1	down	0.608	Gene100Kb
H3K4me2_DER537	chr19	41015803	41017440	Dntt	down	0.431	Gene050Kb
H3K4me2_DER538	chr19	41027807	41032707	Dntt	down	0.433	Promoter
H3K4me2_DER539	chr19	41035475	41037256	Dntt	down	0.832	GeneBody
H3K4me2_DER540	chr19	41353683	41355439	Pik3ap1	down	0.6	GeneBody
H3K4me2_DER541	chr19	42045033	42046607	Ankrd2,Hoga1	up	-0.64	GeneBody,Promoter
H3K4me2_DER542	chr19	43598847	43602212	Nkx2-3	up	-0.223	Gene050Kb
H3K4me2_DER543	chr19	43784120	43788573	Abcc2	down	0.395	Promoter
H3K4me2_DER544	chr19	44291608	44299630	Scd2	up	-0.132	GeneBody
H3K4me2_DER545	chr19	45365829	45367311	Btrc	down	0.505	GeneBody
H3K4me2_DER546	chr19	45472276	45475914	Btrc	down	0.276	GeneBody
H3K4me2_DER547	chr19	46521066	46525509	Trim8	up	-0.31	Gene010Kb
H3K4me2_DER548	chr19	46898759	46902864	Nt5c2	down	0.314	GeneBody
H3K4me2_DER549	chr19	48532917	48534932	Sorcs3	up	-0.547	GeneBody
H3K4me2_DER550	chr19	5049592	5051984	Brms1,Rin1	up	-0.341	GeneBody,Promoter
H3K4me2_DER551	chr19	53182719	53189462	Add3	down	0.208	GeneBody
H3K4me2_DER552	chr19	53459847	53465774	5830416P10Rik	up	-0.234	Promoter
H3K4me2_DER553	chr19	53704467	53706051	Rbm20	up	-0.407	GeneBody
H3K4me2_DER554	chr19	53823560	53825800	Rbm20	down	0.393	GeneBody
H3K4me2_DER555	chr19	55746725	55748312	Tcf7l2	down	0.771	GeneBody
H3K4me2_DER556	chr19	5745146	5746665	Ltbp3	up	-0.892	GeneBody
H3K4me2_DER557	chr19	5756128	5757717	Ltbp3	up	-1.724	GeneBody
H3K4me2_DER558	chr19	59457240	59462096	Emx2,Emx2os	up	-0.23	Promoter
H3K4me2_DER559	chr19	6017692	6019289	Gm10814	up	-0.477	GeneBody
H3K4me2_DER560	chr19	6924055	6927933	Kcnk4,Tex40	up	-0.243	GeneBody,Promoter
H3K4me2_DER561	chr19	7265647	7270407	Rcor2	up	-0.165	Promoter
H3K4me2_DER562	chr19	7313502	7317244	Mark2	down	0.278	GeneBody
H3K4me2_DER563	chr19	7479247	7484875	Rtn3	up	-0.158	Promoter
H3K4me2_DER564	chr19	9022490	9024299	Ahnak	down	0.463	GeneBody
H3K4me2_DER565	chr19	9052621	9054096	Ahnak	down	0.453	GeneBody
H3K4me2_DER566	chr1	106170523	106175595	Gm20753,Phlpp1	down	0.185	Promoter
H3K4me2_DER567	chr1	106706723	106716023	Bcl2	down	0.112	Promoter
H3K4me2_DER568	chr1	118399158	118400630	Clasp1	up	-0.553	GeneBody
H3K4me2_DER569	chr1	120601855	120604257	En1	up	-0.286	Promoter
H3K4me2_DER570	chr1	121477180	121479685	Ccdc93	down	0.391	GeneBody
H3K4me2_DER571	chr1	125910333	125913267	Lypd1	up	-0.317	Promoter
H3K4me2_DER572	chr1	126736907	126739168	Nckap5	up	-0.267	GeneBody
H3K4me2_DER573	chr1	126829522	126831514	Nckap5	up	-0.27	Promoter
H3K4me2_DER574	chr1	128472015	128473276	Dars	up	-0.611	Gene100Kb
H3K4me2_DER575	chr1	133422005	133424910	Sox13	up	-0.17	Promoter
H3K4me2_DER576	chr1	133607467	133611085	Snrpe	down	0.213	Promoter
H3K4me2_DER577	chr1	134082590	134084145	Btg2	down	0.575	Gene010Kb
H3K4me2_DER578	chr1	135554250	135555577	Nav1	down	0.603	GeneBody
H3K4me2_DER579	chr1	136173248	136175678	Kif21b	up	-0.309	GeneBody
H3K4me2_DER580	chr1	136569342	136571414	Kif14	up	-0.648	Gene050Kb
H3K4me2_DER581	chr1	137897423	137903957	Mir181a-1	down	0.136	Gene100Kb
H3K4me2_DER582	chr1	138143960	138146674	Ptprc	down	0.471	GeneBody
H3K4me2_DER583	chr1	138681019	138682733	Gm5833	up	-0.518	Promoter
H3K4me2_DER584	chr1	14303199	14311175	Eya1	down	1.284	Promoter
H3K4me2_DER585	chr1	14503689	14507587	Intergenic	down	0.477	Intergenic
H3K4me2_DER586	chr1	152427582	152429091	Colgalt2	down	0.472	GeneBody
H3K4me2_DER587	chr1	152623147	152626127	Rgl1	down	0.296	Promoter
H3K4me2_DER588	chr1	152687017	152689186	Apobec4	down	0.358	Gene100Kb
H3K4me2_DER589	chr1	153601682	153604314	Rgs8	down	0.348	Gene050Kb
H3K4me2_DER590	chr1	153652568	153653956	Rgs8	down	0.523	Promoter
H3K4me2_DER591	chr1	153708954	153710300	C230024C17Rik	down	0.527	Gene050Kb
H3K4me2_DER592	chr1	154115703	154119190	Zfp648	up	-0.254	Gene100Kb
H3K4me2_DER593	chr1	154883183	154885306	Intergenic	up	-0.413	Intergenic
H3K4me2_DER594	chr1	160296389	160311085	Rabgap1l	down	0.234	GeneBody
H3K4me2_DER595	chr1	164114744	164121371	Selp	up	-0.288	Promoter
H3K4me2_DER596	chr1	165152526	165155188	Tbx19	up	-0.31	GeneBody
H3K4me2_DER597	chr1	165775322	165776635	Creg1	down	0.562	Gene010Kb
H3K4me2_DER598	chr1	166137140	166139202	Gpa33	down	0.594	GeneBody
H3K4me2_DER599	chr1	166378325	166382666	Tada1	down	0.215	Promoter
H3K4me2_DER600	chr1	167264724	167275482	Uck2	up	-0.168	GeneBody
H3K4me2_DER601	chr1	171057756	171061777	Fcgr3	down	0.428	Promoter
H3K4me2_DER602	chr1	171230370	171235777	Fcer1g,Ndufs2	down	0.212	GeneBody,Promoter
H3K4me2_DER603	chr1	171766218	171770264	Slamf1	up	-0.23	Promoter
H3K4me2_DER604	chr1	171770687	171775072	Slamf1	up	-0.366	GeneBody
H3K4me2_DER605	chr1	172276211	172278266	Atp1a2	down	0.391	GeneBody
H3K4me2_DER606	chr1	180883170	180886601	Lefty2	down	0.318	Gene010Kb
H3K4me2_DER607	chr1	183074890	183076178	Disp1	up	-0.648	Gene050Kb
H3K4me2_DER608	chr1	184535341	184537569	1700112H15Rik	down	0.407	GeneBody
H3K4me2_DER609	chr1	185454022	185456216	Gm2061,Slc30a10	up	-0.324	Promoter
H3K4me2_DER610	chr1	186182262	186184066	Lyplal1	up	-0.551	Gene100Kb
H3K4me2_DER611	chr1	186703288	186706476	Tgfb2	up	-0.188	Promoter
H3K4me2_DER612	chr1	189726977	189729901	Ptpn14	up	-0.209	Promoter
H3K4me2_DER613	chr1	189854080	189859520	Ptpn14	up	-0.544	GeneBody
H3K4me2_DER614	chr1	189859968	189861796	Ptpn14	up	-0.591	GeneBody
H3K4me2_DER615	chr1	189932847	189934599	Smyd2	up	-0.607	Gene050Kb
H3K4me2_DER616	chr1	191954631	191957216	Rd3	up	-0.425	Gene050Kb
H3K4me2_DER617	chr1	21100937	21102524	Tram2	up	-0.441	Gene050Kb
H3K4me2_DER618	chr1	24098916	24101516	Fam135a	up	-0.222	Promoter
H3K4me2_DER619	chr1	34677279	34679627	AA619741	up	-0.298	Gene050Kb
H3K4me2_DER620	chr1	35934409	35937249	Intergenic	down	0.324	Intergenic
H3K4me2_DER621	chr1	36298571	36299773	Arid5a	up	-0.571	Gene010Kb
H3K4me2_DER622	chr1	36469805	36477225	Cnnm4	up	-0.148	Promoter
H3K4me2_DER623	chr1	36765777	36767849	Zap70	down	0.415	Promoter
H3K4me2_DER624	chr1	38383949	38385895	Aff3	up	-0.629	GeneBody
H3K4me2_DER625	chr1	38656958	38666950	Aff3	up	-0.146	Promoter
H3K4me2_DER626	chr1	39023605	39026251	Pdcl3	up	-0.358	Gene050Kb
H3K4me2_DER627	chr1	40428551	40433369	Il1rl1	down	0.299	Gene010Kb
H3K4me2_DER628	chr1	43301639	43303245	Intergenic	up	-0.497	Intergenic
H3K4me2_DER629	chr1	53771623	53778720	Stk17b	down	0.28	GeneBody
H3K4me2_DER630	chr1	53780937	53786039	Stk17b	down	0.179	Promoter
H3K4me2_DER631	chr1	53939837	53941818	Hecw2	down	0.567	GeneBody
H3K4me2_DER632	chr1	54834623	54841129	Ankrd44	down	0.292	GeneBody
H3K4me2_DER633	chr1	54887524	54889889	Ankrd44	down	0.517	GeneBody
H3K4me2_DER634	chr1	54905884	54907980	Ankrd44	down	0.403	GeneBody
H3K4me2_DER635	chr1	54920889	54927475	Ankrd44	down	0.137	Promoter
H3K4me2_DER636	chr1	55224813	55227800	Rftn2	down	0.497	Promoter
H3K4me2_DER637	chr1	56969105	56974452	9130024F11Rik,Satb2	up	-0.144	GeneBody
H3K4me2_DER638	chr1	59591820	59594220	Gm973	up	-0.378	GeneBody
H3K4me2_DER639	chr1	60502475	60504471	Raph1	down	0.378	GeneBody
H3K4me2_DER640	chr1	63128729	63131654	Ino80dos	down	0.33	GeneBody
H3K4me2_DER641	chr1	69590531	69592931	Ikzf2	up	-0.372	GeneBody
H3K4me2_DER642	chr1	72944377	72946798	Tnp1	up	-0.574	Gene100Kb
H3K4me2_DER643	chr1	73996926	74002679	Tns1	down	0.198	GeneBody
H3K4me2_DER644	chr1	74193852	74195314	Cxcr1	up	-0.77	Promoter
H3K4me2_DER645	chr1	74711616	74716303	Cyp27a1	up	-0.211	Promoter
H3K4me2_DER646	chr1	78195096	78197899	Pax3	up	-0.308	Promoter
H3K4me2_DER647	chr1	82815454	82816874	Agfg1	up	-0.512	Gene050Kb
H3K4me2_DER648	chr1	83037136	83039458	Slc19a3	up	-0.327	Promoter
H3K4me2_DER649	chr1	85686758	85688235	Sp100	down	0.529	GeneBody
H3K4me2_DER650	chr1	86257070	86259780	Armc9	up	-0.543	GeneBody
H3K4me2_DER651	chr1	86406031	86407550	Nmur1	down	0.571	Gene050Kb
H3K4me2_DER652	chr1	89089142	89091362	Sh3bp4	up	-0.404	GeneBody
H3K4me2_DER653	chr1	89462550	89464093	Agap1	up	-0.533	GeneBody
H3K4me2_DER654	chr1	89465371	89468440	Agap1	up	-0.565	GeneBody
H3K4me2_DER655	chr1	95655025	95659010	St8sia4	down	0.325	GeneBody
H3K4me2_DER656	chr2	101617533	101622554	B230118H07Rik	down	0.349	GeneBody
H3K4me2_DER657	chr2	101622570	101630006	B230118H07Rik,Rag2	down	0.188	GeneBody,Promoter
H3K4me2_DER658	chr2	102383318	102385436	Trim44	up	-0.396	GeneBody
H3K4me2_DER659	chr2	11515231	11516773	Pfkfb3	up	-0.697	GeneBody
H3K4me2_DER660	chr2	118778826	118780604	Disp2	down	0.461	Promoter
H3K4me2_DER661	chr2	119739772	119745547	Itpka	up	-0.14	GeneBody
H3K4me2_DER662	chr2	120723376	120725455	Cdan1	up	-0.455	GeneBody
H3K4me2_DER663	chr2	121308584	121309917	Map1a	up	-0.59	GeneBody
H3K4me2_DER664	chr2	125067393	125069749	Slc24a5	up	-0.458	Promoter
H3K4me2_DER665	chr2	127927151	127928550	Acoxl	up	-0.813	GeneBody
H3K4me2_DER666	chr2	128158067	128160197	Bcl2l11	up	-0.512	GeneBody
H3K4me2_DER667	chr2	128293732	128296351	Gm14005	up	-0.409	Gene010Kb
H3K4me2_DER668	chr2	129037983	129041249	Zc3h6	down	0.228	Gene050Kb
H3K4me2_DER669	chr2	129128126	129131867	Chchd5	up	-0.229	Promoter
H3K4me2_DER670	chr2	13557468	13560188	Trdmt1	down	0.416	Gene050Kb
H3K4me2_DER671	chr2	135724012	135728716	Plcb4	down	0.453	Gene050Kb
H3K4me2_DER672	chr2	137113714	137118210	Jag1	up	-0.16	Promoter
H3K4me2_DER673	chr2	143833590	143834953	Bfsp1	up	-0.535	GeneBody
H3K4me2_DER674	chr2	150673342	150675369	E130215H24Rik	down	0.432	Gene010Kb
H3K4me2_DER675	chr2	152047163	152051118	Scrt2	up	-0.234	Gene050Kb
H3K4me2_DER676	chr2	155540542	155541929	Acss2	down	0.599	GeneBody
H3K4me2_DER677	chr2	155628356	155631730	Myh7b	up	-0.269	GeneBody
H3K4me2_DER678	chr2	156439427	156440857	Epb4.1l1	up	-0.578	GeneBody
H3K4me2_DER679	chr2	158305225	158308920	Lbp	up	-0.25	Promoter
H3K4me2_DER680	chr2	163811814	163813909	Wisp2	down	0.351	Gene010Kb
H3K4me2_DER681	chr2	164370830	164374620	Slpi	down	0.304	Gene050Kb
H3K4me2_DER682	chr2	164952180	164953819	Mmp9	down	0.601	GeneBody
H3K4me2_DER683	chr2	165387640	165388876	Zfp334	down	0.435	Promoter
H3K4me2_DER684	chr2	165875991	165887089	Zmynd8	up	-0.15	GeneBody
H3K4me2_DER685	chr2	165899514	165902204	Zmynd8	up	-0.442	Gene050Kb
H3K4me2_DER686	chr2	165953906	165958120	Ncoa3	down	0.27	Gene050Kb
H3K4me2_DER687	chr2	165998377	166002365	Ncoa3	down	0.338	GeneBody
H3K4me2_DER688	chr2	166044077	166046719	Ncoa3	down	0.358	GeneBody
H3K4me2_DER689	chr2	167974869	167976742	Ptpn1	down	0.55	GeneBody
H3K4me2_DER690	chr2	168116599	168119849	Pard6b	up	-0.225	Gene050Kb
H3K4me2_DER691	chr2	168911430	168914100	Zfp64	up	-0.308	Gene050Kb
H3K4me2_DER692	chr2	169679298	169681111	Tshz2	up	-0.526	GeneBody
H3K4me2_DER693	chr2	170116344	170123200	Zfp217	down	0.246	GeneBody
H3K4me2_DER694	chr2	170348535	170350019	Bcas1	down	0.709	GeneBody
H3K4me2_DER695	chr2	172613352	172615133	Tfap2c	up	-0.595	Gene100Kb
H3K4me2_DER696	chr2	172738350	172741299	Intergenic	up	-0.307	Intergenic
H3K4me2_DER697	chr2	173365042	173366410	Pmepa1	up	-0.621	Gene100Kb
H3K4me2_DER698	chr2	174294057	174297778	Gnas,Nespas	up	-0.737	GeneBody,Promoter
H3K4me2_DER699	chr2	17729469	17732630	Nebl	up	-0.233	Promoter
H3K4me2_DER700	chr2	180224235	180226682	Lama5	up	-0.269	Promoter
H3K4me2_DER701	chr2	18974622	18977927	Pip4k2a	down	0.325	GeneBody
H3K4me2_DER702	chr2	22751960	22753353	Apbb1ip	down	0.6	Gene050Kb
H3K4me2_DER703	chr2	24381199	24391438	Psd4	up	-0.143	GeneBody
H3K4me2_DER704	chr2	25240036	25243665	Rnf208	up	-0.236	Promoter
H3K4me2_DER705	chr2	25261498	25269407	Tprn	up	-0.142	Promoter
H3K4me2_DER706	chr2	26136715	26142217	C330006A16Rik	up	-0.155	Promoter
H3K4me2_DER707	chr2	26929865	26937233	Gm711,Surf4	down	0.149	GeneBody
H3K4me2_DER708	chr2	28204134	28207203	Olfm1	up	-0.267	Promoter
H3K4me2_DER709	chr2	29404467	29406436	Med27	up	-0.452	GeneBody
H3K4me2_DER710	chr2	30256822	30260322	Lrrc8a	up	-0.298	GeneBody
H3K4me2_DER711	chr2	30469327	30475252	Ier5l	up	-0.172	Promoter
H3K4me2_DER712	chr2	30716297	30720209	Mir3089	up	-0.249	Promoter
H3K4me2_DER713	chr2	34248817	34250711	Pbx3	down	0.381	GeneBody
H3K4me2_DER714	chr2	34358905	34361337	Pbx3	down	0.295	GeneBody
H3K4me2_DER715	chr2	43783386	43785306	Arhgap15	down	0.399	GeneBody
H3K4me2_DER716	chr2	4547840	4553080	Frmd4a	up	-0.256	GeneBody
H3K4me2_DER717	chr2	52618352	52620100	Cacnb4	down	0.423	GeneBody
H3K4me2_DER718	chr2	53187986	53194773	Arl6ip6,Prpf40a	down	0.148	GeneBody
H3K4me2_DER719	chr2	59042611	59044499	Ccdc148	up	-0.562	Gene050Kb
H3K4me2_DER720	chr2	60800621	60802577	Rbms1	up	-0.962	GeneBody
H3K4me2_DER721	chr2	6229302	6230578	A230108P19Rik	up	-0.591	GeneBody
H3K4me2_DER722	chr2	6329808	6332549	Usp6nl	down	0.379	GeneBody
H3K4me2_DER723	chr2	65169929	65172430	Cobll1	down	0.347	GeneBody
H3K4me2_DER724	chr2	65187381	65190449	Cobll1	down	0.279	GeneBody
H3K4me2_DER725	chr2	65192794	65194251	Cobll1	down	0.487	GeneBody
H3K4me2_DER726	chr2	67564509	67568051	Xirp2	up	-0.283	Gene050Kb
H3K4me2_DER727	chr2	68465261	68466696	Stk39	down	0.511	GeneBody
H3K4me2_DER728	chr2	70988665	70990949	Mettl8	down	0.301	GeneBody
H3K4me2_DER729	chr2	71800125	71802408	Itga6	up	-0.442	GeneBody
H3K4me2_DER730	chr2	72143981	72145976	Rapgef4	down	0.539	GeneBody
H3K4me2_DER731	chr2	72329541	72334113	Zak	down	0.309	GeneBody
H3K4me2_DER732	chr2	72409084	72410747	Zak	down	0.421	GeneBody
H3K4me2_DER733	chr2	72492598	72493943	Cdca7	down	0.45	Gene010Kb
H3K4me2_DER734	chr2	75588233	75590788	Hnrnpa3	down	0.531	Gene100Kb
H3K4me2_DER735	chr2	79511384	79512902	Neurod1	down	0.368	Gene100Kb
H3K4me2_DER736	chr2	84017467	84021313	Zswim2	down	0.331	Gene100Kb
H3K4me2_DER737	chr2	85105201	85106378	4930443O20Rik	up	-0.617	Gene050Kb
H3K4me2_DER738	chr2	85135277	85139722	Aplnr	down	0.273	Promoter
H3K4me2_DER739	chr2	91193925	91195808	Nr1h3	up	-0.295	Promoter
H3K4me2_DER740	chr2	93645269	93648415	Alx4	up	-0.303	GeneBody
H3K4me2_DER741	chr2	93975587	93977539	4921507L20Rik	up	-0.287	Gene010Kb
H3K4me2_DER742	chr3	101778421	101780248	Mab21l3	up	-0.623	Gene050Kb
H3K4me2_DER743	chr3	102085014	102086483	Casq2	down	0.675	Promoter
H3K4me2_DER744	chr3	102192902	102195918	Vangl1	up	-0.303	GeneBody
H3K4me2_DER745	chr3	105927534	105933314	I830077J02Rik	down	0.237	Promoter
H3K4me2_DER746	chr3	10685372	10687311	Intergenic	up	-0.342	Intergenic
H3K4me2_DER747	chr3	109351376	109354618	Vav3	down	0.629	GeneBody
H3K4me2_DER748	chr3	109359433	109364493	Vav3	down	0.293	GeneBody
H3K4me2_DER749	chr3	121329421	121331255	Alg14	down	0.659	GeneBody
H3K4me2_DER750	chr3	121425286	121428992	Cnn3	down	0.218	Promoter
H3K4me2_DER751	chr3	121442909	121445054	Cnn3	down	0.488	GeneBody
H3K4me2_DER752	chr3	122042471	122044785	Abca4	up	-0.462	Promoter
H3K4me2_DER753	chr3	122201629	122203372	Abca4	down	0.454	Gene050Kb
H3K4me2_DER754	chr3	123233721	123236987	Synpo2	down	0.345	Promoter
H3K4me2_DER755	chr3	126609183	126614364	Camk2d	down	0.251	GeneBody
H3K4me2_DER756	chr3	127122950	127124240	LOC100862268	down	0.498	Gene050Kb
H3K4me2_DER757	chr3	131013520	131015368	Lef1	down	0.497	Gene100Kb
H3K4me2_DER758	chr3	131329714	131331228	Sgms2	down	0.583	GeneBody
H3K4me2_DER759	chr3	138643908	138645242	4930425O10Rik	up	-0.607	Gene100Kb
H3K4me2_DER760	chr3	142559285	142563019	Gbp3	up	-0.316	Promoter
H3K4me2_DER761	chr3	143100109	143101943	Intergenic	down	0.364	Intergenic
H3K4me2_DER762	chr3	146776052	146782191	Prkacb	down	0.252	Promoter
H3K4me2_DER763	chr3	146783236	146784998	Prkacb	down	0.462	GeneBody
H3K4me2_DER764	chr3	151762024	151763566	Ifi44l	down	0.425	Promoter
H3K4me2_DER765	chr3	152403625	152407439	Zzz3	up	-0.371	GeneBody
H3K4me2_DER766	chr3	154327789	154334256	AI606473,Lhx8	up	-0.184	GeneBody
H3K4me2_DER767	chr3	156560317	156562978	4930570G19Rik,Negr1	up	-0.407	Promoter
H3K4me2_DER768	chr3	18623283	18626361	Intergenic	up	-0.303	Intergenic
H3K4me2_DER769	chr3	20238286	20242949	Cpa3	down	0.477	Promoter
H3K4me2_DER770	chr3	26332595	26334143	Nlgn1	up	-0.672	Promoter
H3K4me2_DER771	chr3	30003944	30005908	Mecom	up	-0.424	GeneBody
H3K4me2_DER772	chr3	30104584	30109160	Mecom	up	-0.294	Gene100Kb
H3K4me2_DER773	chr3	30499911	30501680	Mecom	up	-0.928	GeneBody
H3K4me2_DER774	chr3	30501733	30511135	Mecom	up	-0.133	Promoter
H3K4me2_DER775	chr3	30511506	30516313	Mecom	up	-0.235	Gene010Kb
H3K4me2_DER776	chr3	32816784	32818607	Usp13	up	-0.396	Promoter
H3K4me2_DER777	chr3	40480024	40481771	1700017G19Rik	down	0.535	Gene050Kb
H3K4me2_DER778	chr3	51788064	51791189	Maml3	down	0.343	GeneBody
H3K4me2_DER779	chr3	52045139	52048150	Maml3	up	-0.219	GeneBody
H3K4me2_DER780	chr3	55781910	55784687	Mab21l1,Nbea	down	0.249	GeneBody,Promoter
H3K4me2_DER781	chr3	57294124	57295857	Tm4sf1	up	-0.71	GeneBody
H3K4me2_DER782	chr3	59097751	59105641	Gpr171,Med12l	down	0.163	GeneBody
H3K4me2_DER783	chr3	59112654	59117960	Med12l,P2ry14	down	0.301	GeneBody
H3K4me2_DER784	chr3	59124610	59135310	Med12l,P2ry14	down	0.167	GeneBody
H3K4me2_DER785	chr3	62602286	62604611	Gpr149	down	0.449	Promoter
H3K4me2_DER786	chr3	66329901	66332531	Veph1	up	-0.337	Gene050Kb
H3K4me2_DER787	chr3	69355893	69357764	Ppm1l	down	0.653	GeneBody
H3K4me2_DER788	chr3	70805734	70807944	Gm6634	down	0.504	Promoter
H3K4me2_DER789	chr3	79027334	79029458	Rapgef2	down	0.507	Gene050Kb
H3K4me2_DER790	chr3	79225509	79230337	4921511C10Rik	down	0.279	GeneBody
H3K4me2_DER791	chr3	79232751	79239847	4921511C10Rik	down	0.189	GeneBody
H3K4me2_DER792	chr3	84668136	84669976	Tmem154	down	0.545	Promoter
H3K4me2_DER793	chr3	85170494	85175538	Intergenic	down	0.219	Intergenic
H3K4me2_DER794	chr3	86545689	86549236	Lrba,Mab21l2	down	0.218	GeneBody,Promoter
H3K4me2_DER795	chr3	86753304	86759978	Lrba	down	0.176	GeneBody
H3K4me2_DER796	chr3	87815909	87817875	Insrr	up	-0.401	GeneBody
H3K4me2_DER797	chr3	88500375	88504759	Lmna	up	-0.201	Promoter
H3K4me2_DER798	chr3	89186340	89189368	Fam189b	down	0.42	GeneBody
H3K4me2_DER799	chr3	89383648	89397431	Gm15417,Zbtb7b	up	-0.109	GeneBody
H3K4me2_DER800	chr3	89456753	89461070	Pmvk	up	-0.217	Promoter
H3K4me2_DER801	chr3	9026569	9028180	Tpd52	down	0.44	Gene050Kb
H3K4me2_DER802	chr3	90611355	90614512	S100a5,S100a6	up	-0.257	GeneBody,Promoter
H3K4me2_DER803	chr3	9250881	9253422	Zbtb10	down	0.206	Promoter
H3K4me2_DER804	chr3	95239515	95241609	Bnipl,Gm128	up	-0.591	GeneBody,Promoter
H3K4me2_DER805	chr3	96247207	96249672	Hist2h3c1,Hist2h3c2	down	0.292	Promoter
H3K4me2_DER806	chr3	9751158	9757056	Pag1	down	0.439	GeneBody
H3K4me2_DER807	chr4	105107806	105111192	Prkaa2	up	-0.221	Promoter
H3K4me2_DER808	chr4	106224795	106226158	Usp24	down	0.419	Gene100Kb
H3K4me2_DER809	chr4	106463286	106464771	Pcsk9	up	-0.664	Promoter
H3K4me2_DER810	chr4	107420856	107422727	Ndc1	up	-0.378	Gene010Kb
H3K4me2_DER811	chr4	118289733	118292065	Ptprf	up	-0.282	Promoter
H3K4me2_DER812	chr4	119021410	119022892	Lao1	up	-0.589	Gene100Kb
H3K4me2_DER813	chr4	119894395	119896066	Hivep3	up	-0.576	GeneBody
H3K4me2_DER814	chr4	120198646	120200142	Edn2	up	-0.6	Gene050Kb
H3K4me2_DER815	chr4	122982493	122984226	Mycl	up	-0.468	Gene050Kb
H3K4me2_DER816	chr4	124770803	124775113	Inpp5b	down	0.294	GeneBody
H3K4me2_DER817	chr4	126619274	126621090	5730409E04Rik	up	-0.426	Gene010Kb
H3K4me2_DER818	chr4	127327194	127331510	Gjb3	up	-0.241	Promoter
H3K4me2_DER819	chr4	129011350	129014100	Ak2	down	0.525	GeneBody
H3K4me2_DER820	chr4	132944713	132947216	Fam76a	down	0.272	Gene050Kb
H3K4me2_DER821	chr4	134237746	134239429	Cnksr1	up	-0.558	Promoter
H3K4me2_DER822	chr4	136143063	136145635	Id3	down	0.27	Promoter
H3K4me2_DER823	chr4	137593054	137601743	Usp48	up	-0.137	Promoter
H3K4me2_DER824	chr4	137718304	137720562	Rap1gap	up	-0.36	GeneBody
H3K4me2_DER825	chr4	137722678	137725403	Rap1gap	down	0.265	GeneBody
H3K4me2_DER826	chr4	139115993	139121936	Minos1	up	-0.263	GeneBody
H3K4me2_DER827	chr4	140811660	140817724	Gm13032,Padi1	up	-0.191	GeneBody,Promoter
H3K4me2_DER828	chr4	140956715	140958716	Gm13031	up	-0.319	Promoter
H3K4me2_DER829	chr4	141298698	141303301	Epha2	up	-0.223	GeneBody
H3K4me2_DER830	chr4	141310882	141314558	Epha2	up	-0.49	GeneBody
H3K4me2_DER831	chr4	141616950	141620965	Slc25a34,Tmem82	up	-0.196	GeneBody,Promoter
H3K4me2_DER832	chr4	142209053	142210774	Kazn	up	-0.506	Promoter
H3K4me2_DER833	chr4	142237271	142240455	Kazn	up	-0.203	Promoter
H3K4me2_DER834	chr4	142301699	142303240	Kazn	up	-0.58	Gene100Kb
H3K4me2_DER835	chr4	142772597	142774047	Intergenic	up	-0.582	Intergenic
H3K4me2_DER836	chr4	149063496	149065098	Pex14	down	0.51	GeneBody
H3K4me2_DER837	chr4	149075233	149077088	Pex14	down	0.423	GeneBody
H3K4me2_DER838	chr4	150047101	150050295	Mir34a	up	-0.23	Gene050Kb
H3K4me2_DER839	chr4	150555077	150559059	Rere	down	0.29	GeneBody
H3K4me2_DER840	chr4	150564987	150573325	Rere	down	0.141	GeneBody
H3K4me2_DER841	chr4	152130247	152132828	Espn	up	-0.228	GeneBody
H3K4me2_DER842	chr4	152444189	152449870	Kcnab2	up	-0.172	Promoter
H3K4me2_DER843	chr4	154298770	154302159	Arhgef16	up	-0.327	Promoter
H3K4me2_DER844	chr4	154553566	154555287	Prdm16	up	-0.432	GeneBody
H3K4me2_DER845	chr4	154580681	154582418	Prdm16	up	-0.624	GeneBody
H3K4me2_DER846	chr4	154629799	154632231	5930403L14Rik,Prdm16	up	-0.749	GeneBody
H3K4me2_DER847	chr4	154632375	154638962	5930403L14Rik,Prdm16	up	-0.343	GeneBody
H3K4me2_DER848	chr4	154639348	154642325	Prdm16	up	-1.199	Gene010Kb
H3K4me2_DER849	chr4	154959488	154967184	Hes5,Pank4	up	-0.196	GeneBody,Promoter
H3K4me2_DER850	chr4	155205461	155209074	Ski	up	-0.365	GeneBody
H3K4me2_DER851	chr4	155214585	155224306	Ski	up	-0.128	Promoter
H3K4me2_DER852	chr4	20031422	20034167	Ttpa	down	0.35	Gene010Kb
H3K4me2_DER853	chr4	32346812	32348014	Bach2	down	0.665	Gene100Kb
H3K4me2_DER854	chr4	32981354	32985249	Rragd	up	-0.179	Promoter
H3K4me2_DER855	chr4	3658838	3660784	2210414B05Rik	down	0.462	GeneBody
H3K4me2_DER856	chr4	40472361	40475480	Tmem215	up	-0.347	Promoter
H3K4me2_DER857	chr4	40823046	40825752	B4galt1	down	0.4	GeneBody
H3K4me2_DER858	chr4	40838811	40841317	B4galt1	down	0.539	GeneBody
H3K4me2_DER859	chr4	43266091	43268244	Atp8b5	up	-0.375	Promoter
H3K4me2_DER860	chr4	44105731	44107874	Gm12504	down	0.327	Gene050Kb
H3K4me2_DER861	chr4	45491286	45494458	Shb	up	-0.492	GeneBody
H3K4me2_DER862	chr4	45787865	45790420	Aldh1b1	down	0.423	Gene010Kb
H3K4me2_DER863	chr4	46611156	46617514	Tbc1d2	up	-0.186	GeneBody
H3K4me2_DER864	chr4	46642345	46644541	Tbc1d2	down	0.489	GeneBody
H3K4me2_DER865	chr4	46663608	46666202	Gabbr2	up	-0.325	GeneBody
H3K4me2_DER866	chr4	47136186	47137746	Galnt12	down	0.47	Gene050Kb
H3K4me2_DER867	chr4	48123826	48126574	Stx17	down	0.203	Promoter
H3K4me2_DER868	chr4	52915657	52919150	Olfr272	down	0.401	Gene010Kb
H3K4me2_DER869	chr4	53195317	53197154	Abca1	down	0.368	Gene050Kb
H3K4me2_DER870	chr4	53931180	53932383	Tmem38b	down	0.449	Gene100Kb
H3K4me2_DER871	chr4	54944507	54950584	Zfp462	up	-0.193	GeneBody
H3K4me2_DER872	chr4	57026562	57029007	Epb4.1l4b	up	-0.367	Gene050Kb
H3K4me2_DER873	chr4	59767381	59769354	Inip	up	-0.51	Gene010Kb
H3K4me2_DER874	chr4	62207605	62209641	Zfp37	up	-0.421	Promoter
H3K4me2_DER875	chr4	62327943	62330358	Fkbp15	down	0.415	GeneBody
H3K4me2_DER876	chr4	62513739	62521935	Alad	up	-0.118	Promoter
H3K4me2_DER877	chr4	62593330	62594881	Rgs3	down	0.431	GeneBody
H3K4me2_DER878	chr4	62697633	62700389	Rgs3	down	0.44	GeneBody
H3K4me2_DER879	chr4	65123178	65127711	Pappa	up	-0.204	Promoter
H3K4me2_DER880	chr4	86712470	86713829	Dennd4c	up	-0.882	Gene050Kb
H3K4me2_DER881	chr4	87228933	87231125	Slc24a2	up	-0.309	Promoter
H3K4me2_DER882	chr4	87367620	87370707	Intergenic	up	-0.257	Intergenic
H3K4me2_DER883	chr4	87432616	87435015	Intergenic	down	0.391	Intergenic
H3K4me2_DER884	chr4	87803555	87808119	Mllt3	up	-0.365	Promoter
H3K4me2_DER885	chr4	88937081	88939316	Mir31	down	0.273	Gene050Kb
H3K4me2_DER886	chr4	89514480	89516847	Intergenic	down	0.42	Intergenic
H3K4me2_DER887	chr4	94005483	94007947	Intergenic	up	-0.524	Intergenic
H3K4me2_DER888	chr4	97542836	97545096	E130114P18Rik	down	0.407	Gene050Kb
H3K4me2_DER889	chr4	97909948	97911804	Nfia	down	0.502	GeneBody
H3K4me2_DER890	chr4	98093558	98095373	Nfia	up	-0.446	GeneBody
H3K4me2_DER891	chr5	103518418	103519574	Ptpn13	up	-0.541	GeneBody
H3K4me2_DER892	chr5	104357210	104359463	Mepe	down	0.44	Gene050Kb
H3K4me2_DER893	chr5	107497605	107499378	A830010M20Rik	up	-0.574	Promoter
H3K4me2_DER894	chr5	107758646	107760382	Evi5	down	0.596	GeneBody
H3K4me2_DER895	chr5	110977948	110981249	Ttc28	down	0.19	GeneBody
H3K4me2_DER896	chr5	112640387	112642098	Myo18b	up	-0.616	Gene050Kb
H3K4me2_DER897	chr5	113134858	113139730	2900026A02Rik	up	-0.141	GeneBody
H3K4me2_DER898	chr5	113663570	113665073	Cmklr1	down	0.453	Gene050Kb
H3K4me2_DER899	chr5	114212519	114214279	Acacb	up	-0.522	GeneBody
H3K4me2_DER900	chr5	115346798	115350053	Cox6a1	up	-0.216	Promoter
H3K4me2_DER901	chr5	117509360	117512219	Ksr2	up	-0.378	GeneBody
H3K4me2_DER902	chr5	117664699	117666009	Ksr2	up	-1.01	GeneBody
H3K4me2_DER903	chr5	118304172	118306716	2410131K14Rik	down	0.338	Gene050Kb
H3K4me2_DER904	chr5	118655208	118660431	Med13l	down	0.211	GeneBody
H3K4me2_DER905	chr5	119679877	119681319	Tbx3	down	0.522	GeneBody
H3K4me2_DER906	chr5	120251227	120252978	Rbm19	up	-0.459	Gene100Kb
H3K4me2_DER907	chr5	121003400	121004896	Rph3a	down	0.497	GeneBody
H3K4me2_DER908	chr5	121117554	121124685	Ptpn11	up	-0.269	Gene010Kb
H3K4me2_DER909	chr5	122261716	122265688	Tctn1	down	0.29	Promoter
H3K4me2_DER910	chr5	122613363	122615247	Ift81	down	0.272	Promoter
H3K4me2_DER911	chr5	123124767	123146961	Rhof,Setd1b	up	-0.078	GeneBody
H3K4me2_DER912	chr5	12381750	12384970	Sema3d	up	-0.225	Promoter
H3K4me2_DER913	chr5	124173036	124174454	Pitpnm2	up	-0.627	GeneBody
H3K4me2_DER914	chr5	125051614	125061128	Ncor2	up	-0.173	GeneBody
H3K4me2_DER915	chr5	125588727	125590204	Tmem132b	up	-0.596	GeneBody
H3K4me2_DER916	chr5	127719694	127722177	Glt1d1	up	-0.449	Gene050Kb
H3K4me2_DER917	chr5	13398269	13400735	Sema3a	up	-0.285	Promoter
H3K4me2_DER918	chr5	134187748	134189818	Gtf2ird2	down	0.43	GeneBody
H3K4me2_DER919	chr5	134610818	134616494	Lat2	down	0.228	Promoter
H3K4me2_DER920	chr5	134945029	134947422	Cldn4	up	-1.198	Promoter
H3K4me2_DER921	chr5	135345520	135347051	Fkbp6	up	-0.611	GeneBody
H3K4me2_DER922	chr5	136678599	136680206	Myl10	up	-0.489	Gene050Kb
H3K4me2_DER923	chr5	136690456	136698351	Myl10	up	-0.427	GeneBody
H3K4me2_DER924	chr5	137188653	137190239	Trim56	down	0.502	Gene100Kb
H3K4me2_DER925	chr5	137267018	137269520	Ache	up	-0.384	Gene050Kb
H3K4me2_DER926	chr5	142423937	142426868	Foxk1	up	-0.403	GeneBody
H3K4me2_DER927	chr5	142785763	142788005	Tnrc18	down	0.468	GeneBody
H3K4me2_DER928	chr5	142959698	142964864	Fscn1	up	-0.208	Promoter
H3K4me2_DER929	chr5	143637802	143641191	Cyth3	down	0.319	GeneBody
H3K4me2_DER930	chr5	146654704	146656549	Gpr12	down	0.412	Gene100Kb
H3K4me2_DER931	chr5	146776739	146778242	Usp12	up	-0.587	GeneBody
H3K4me2_DER932	chr5	148264434	148266316	Mtus2	up	-0.389	GeneBody
H3K4me2_DER933	chr5	150232164	150234311	Fry	up	-0.384	Gene050Kb
H3K4me2_DER934	chr5	20079961	20083230	Magi2	down	0.351	GeneBody
H3K4me2_DER935	chr5	21734456	21736355	Pmpcb	up	-0.357	Promoter
H3K4me2_DER936	chr5	24336622	24338731	Kcnh2	down	0.413	GeneBody
H3K4me2_DER937	chr5	28164848	28169517	En2	up	-0.24	Promoter
H3K4me2_DER938	chr5	28209046	28211841	Cnpy1	up	-0.263	GeneBody
H3K4me2_DER939	chr5	31599586	31604023	Mrpl33	down	0.342	Gene010Kb
H3K4me2_DER940	chr5	34633503	34638580	Mfsd10,Nop14	up	-0.175	GeneBody,Promoter
H3K4me2_DER941	chr5	36279353	36280580	Sorcs2	up	-0.543	GeneBody
H3K4me2_DER942	chr5	37335924	37340027	Evc,Evc2	up	-1.608	Promoter
H3K4me2_DER943	chr5	44725615	44727681	Ldb2	up	-0.465	GeneBody
H3K4me2_DER944	chr5	45533941	45535848	Fam184b	up	-0.449	GeneBody
H3K4me2_DER945	chr5	52832849	52835905	Anapc4	down	0.223	Promoter
H3K4me2_DER946	chr5	54025169	54026674	Stim2	down	0.521	GeneBody
H3K4me2_DER947	chr5	57713335	57724354	4932441J04Rik,Pcdh7	down	0.112	GeneBody
H3K4me2_DER948	chr5	62759364	62761596	Arap2	down	0.729	GeneBody
H3K4me2_DER949	chr5	64029323	64030965	5830416I19Rik	down	0.654	Gene050Kb
H3K4me2_DER950	chr5	64157830	64162263	Tbc1d1	down	0.149	GeneBody
H3K4me2_DER951	chr5	64958138	64962070	Tlr6	down	0.216	Promoter
H3K4me2_DER952	chr5	65025256	65027657	Fam114a1	down	0.399	GeneBody
H3K4me2_DER953	chr5	67530664	67533615	C330024D21Rik	up	-0.43	Gene100Kb
H3K4me2_DER954	chr5	67820576	67824088	Atp8a1	down	0.33	GeneBody
H3K4me2_DER955	chr5	73901959	73904952	Usp46	up	-0.323	Gene100Kb
H3K4me2_DER956	chr5	75824389	75829485	Intergenic	up	-0.37	Intergenic
H3K4me2_DER957	chr5	76856131	76858157	C530008M17Rik	down	0.405	GeneBody
H3K4me2_DER958	chr5	77367182	77370753	Igfbp7	down	0.31	GeneBody
H3K4me2_DER959	chr5	77407105	77408574	Igfbp7	down	0.31	Promoter
H3K4me2_DER960	chr5	81019237	81023062	Lphn3	up	-0.214	Promoter
H3K4me2_DER961	chr5	8416177	8418385	Dbf4	down	0.551	GeneBody
H3K4me2_DER962	chr5	8659434	8661474	Abcb1a	down	0.294	Promoter
H3K4me2_DER963	chr5	90149435	90151084	Cox18	down	0.426	Gene100Kb
H3K4me2_DER964	chr5	97934826	97936068	Antxr2	up	-1.636	GeneBody
H3K4me2_DER965	chr5	98015972	98019042	Antxr2	down	0.31	GeneBody
H3K4me2_DER966	chr6	100704056	100706060	Gxylt2	up	-0.628	Promoter
H3K4me2_DER967	chr6	108325218	108327815	Itpr1	up	-0.461	GeneBody
H3K4me2_DER968	chr6	115754673	115765390	Tmem40	up	-0.171	GeneBody
H3K4me2_DER969	chr6	115967692	115974263	Plxnd1	up	-0.216	GeneBody
H3K4me2_DER970	chr6	115990898	115997358	Plxnd1	up	-0.176	GeneBody
H3K4me2_DER971	chr6	11924995	11931728	Phf14	down	0.161	Promoter
H3K4me2_DER972	chr6	12011642	12013020	Phf14	down	0.453	GeneBody
H3K4me2_DER973	chr6	124458808	124460548	Clstn3	up	-0.456	GeneBody
H3K4me2_DER974	chr6	124682400	124684650	Lpcat3	up	-0.447	GeneBody
H3K4me2_DER975	chr6	127445999	127448946	Parp11	up	-0.313	Gene010Kb
H3K4me2_DER976	chr6	128992227	128997056	BC064078	up	-0.324	Promoter
H3K4me2_DER977	chr6	129008453	129010209	BC064078	up	-1.07	Gene010Kb
H3K4me2_DER978	chr6	129271648	129277398	Cd69	down	0.277	GeneBody
H3K4me2_DER979	chr6	129325518	129327129	4922502D21Rik	down	0.67	GeneBody
H3K4me2_DER980	chr6	129333091	129334989	4922502D21Rik	down	0.396	Promoter
H3K4me2_DER981	chr6	129349083	129354620	Clec12a	down	0.274	Promoter
H3K4me2_DER982	chr6	136465500	136468310	E330021D16Rik	down	0.379	Gene050Kb
H3K4me2_DER983	chr6	136806738	136811062	H2afj	down	0.258	Promoter
H3K4me2_DER984	chr6	137569931	137571492	Eps8	up	-0.839	Promoter
H3K4me2_DER985	chr6	140335889	140339165	Plekha5	up	-0.319	Gene100Kb
H3K4me2_DER986	chr6	143832216	143835130	Sox5	down	0.598	GeneBody
H3K4me2_DER987	chr6	144816968	144818967	Intergenic	down	0.43	Intergenic
H3K4me2_DER988	chr6	148993863	148995142	Dennd5b	up	-1.605	GeneBody
H3K4me2_DER989	chr6	15625171	15627203	Mdfic	up	-0.343	Gene100Kb
H3K4me2_DER990	chr6	17747332	17752624	St7	down	0.176	Promoter
H3K4me2_DER991	chr6	22874527	22876902	Ptprz1	up	-0.546	Promoter
H3K4me2_DER992	chr6	28133170	28136367	Grm8	up	-0.198	Promoter
H3K4me2_DER993	chr6	29915935	29918513	Strip2	down	0.202	Promoter
H3K4me2_DER994	chr6	31168507	31170754	AB041803	up	-0.435	GeneBody
H3K4me2_DER995	chr6	34517504	34519776	Bpgm	up	-0.432	Gene050Kb
H3K4me2_DER996	chr6	35352492	35354409	1700065J11Rik	up	-0.435	Gene050Kb
H3K4me2_DER997	chr6	36387373	36389418	9330158H04Rik,Chrm2	down	0.295	Promoter
H3K4me2_DER998	chr6	39514657	39516450	Dennd2a	up	-0.403	GeneBody
H3K4me2_DER999	chr6	49207886	49209686	Igf2bp3	down	0.462	GeneBody
H3K4me2_DER1000	chr6	51557693	51559262	Snx10	down	0.431	GeneBody
H3K4me2_DER1001	chr6	51589917	51593432	Snx10	down	0.26	GeneBody
H3K4me2_DER1002	chr6	51605969	51607521	Snx10	down	0.465	Gene050Kb
H3K4me2_DER1003	chr6	51611626	51613790	Snx10	down	0.238	Gene050Kb
H3K4me2_DER1004	chr6	51850279	51853551	Skap2	down	0.41	Gene010Kb
H3K4me2_DER1005	chr6	52003870	52008186	Skap2	down	0.236	GeneBody
H3K4me2_DER1006	chr6	52207881	52235653	2700086A05Rik,Hoxa10,Hoxa3,Hoxa6	up	-0.083	GeneBody,Promoter
H3K4me2_DER1007	chr6	52676975	52679156	Tax1bp1	down	0.544	Gene050Kb
H3K4me2_DER1008	chr6	5382398	5384849	Asb4	down	0.35	Promoter
H3K4me2_DER1009	chr6	54020813	54022186	4921529L05Rik	down	0.437	Gene010Kb
H3K4me2_DER1010	chr6	54038515	54042394	Chn2	down	0.218	Promoter
H3K4me2_DER1011	chr6	54077608	54079290	Chn2	down	0.697	GeneBody
H3K4me2_DER1012	chr6	54149255	54152059	Chn2	down	0.491	GeneBody
H3K4me2_DER1013	chr6	54990311	54994094	Ggct	down	0.216	Promoter
H3K4me2_DER1014	chr6	55334315	55343095	Aqp1	up	-0.221	Promoter
H3K4me2_DER1015	chr6	56909496	56925251	Nt5c3	up	-0.136	Promoter
H3K4me2_DER1016	chr6	67113253	67114784	E230016M11Rik	up	-0.719	Gene050Kb
H3K4me2_DER1017	chr6	70709004	70710521	Rpia	up	-0.475	Gene100Kb
H3K4me2_DER1018	chr6	72387350	72393807	Vamp8	up	-0.156	GeneBody
H3K4me2_DER1019	chr6	72434940	72441986	Mat2a	down	0.132	GeneBody
H3K4me2_DER1020	chr6	73367498	73369352	1700065L07Rik	up	-0.409	Gene100Kb
H3K4me2_DER1021	chr6	77978891	77980387	Ctnna2	up	-0.428	Promoter
H3K4me2_DER1022	chr6	82862556	82865634	2310069B03Rik	down	0.332	Gene050Kb
H3K4me2_DER1023	chr6	84105029	84106438	Dysf	up	-0.518	GeneBody
H3K4me2_DER1024	chr6	84582626	84590766	Cyp26b1	up	-0.161	GeneBody
H3K4me2_DER1025	chr6	86742386	86743848	Anxa4	down	0.48	GeneBody
H3K4me2_DER1026	chr6	87037472	87039026	Gfpt1	up	-0.529	Gene010Kb
H3K4me2_DER1027	chr6	87493728	87497880	Arhgap25	down	0.213	Promoter
H3K4me2_DER1028	chr6	88146530	88148466	Rpn1	down	0.321	Gene050Kb
H3K4me2_DER1029	chr6	88228103	88230848	Dnajb8	down	0.378	Gene010Kb
H3K4me2_DER1030	chr6	88740363	88744277	Mgll	up	-0.385	GeneBody
H3K4me2_DER1031	chr6	89360502	89364957	Plxna1	up	-0.184	GeneBody
H3K4me2_DER1032	chr6	90748911	90758672	Iqsec1	up	-0.208	GeneBody
H3K4me2_DER1033	chr6	96115492	96117703	Fam19a1	up	-0.332	GeneBody
H3K4me2_DER1034	chr6	97320520	97323098	Frmd4b	down	0.46	GeneBody
H3K4me2_DER1035	chr6	99282873	99285573	Foxp1	down	0.377	GeneBody
H3K4me2_DER1036	chr7	100464151	100468636	C2cd3	up	-0.314	GeneBody
H3K4me2_DER1037	chr7	101009483	101015514	P2ry2	up	-0.202	GeneBody
H3K4me2_DER1038	chr7	101316407	101325669	Stard10	up	-0.165	GeneBody
H3K4me2_DER1039	chr7	104400065	104401227	Trim30a	up	-0.558	Gene010Kb
H3K4me2_DER1040	chr7	109168961	109171154	Lmo1	up	-0.253	Promoter
H3K4me2_DER1041	chr7	110256199	110258763	Swap70	down	0.44	GeneBody
H3K4me2_DER1042	chr7	110832193	110835411	Rnf141	down	0.35	GeneBody
H3K4me2_DER1043	chr7	112823085	112826416	Tead1	up	-0.366	GeneBody
H3K4me2_DER1044	chr7	114478880	114481274	Pde3b	down	0.37	GeneBody
H3K4me2_DER1045	chr7	115545050	115551603	Sox6	up	-0.23	GeneBody
H3K4me2_DER1046	chr7	117411181	117412985	Xylt1	up	-0.509	GeneBody
H3K4me2_DER1047	chr7	120867214	120870791	Eef2k	up	-0.463	GeneBody
H3K4me2_DER1048	chr7	125550433	125562125	Il4ra	up	-0.18	Promoter
H3K4me2_DER1049	chr7	126180092	126182602	Xpo6	down	0.323	GeneBody
H3K4me2_DER1050	chr7	126500166	126504759	Atxn2l	down	0.224	Promoter
H3K4me2_DER1051	chr7	126620755	126626549	Nupr1	up	-0.277	Promoter
H3K4me2_DER1052	chr7	126667124	126669441	Ccdc101	down	0.465	GeneBody
H3K4me2_DER1053	chr7	126745736	126747735	Mapk3	down	0.428	Gene050Kb
H3K4me2_DER1054	chr7	127378063	127379367	Zfp747	up	-0.553	Gene010Kb
H3K4me2_DER1055	chr7	127799921	127803623	Hsd3b7,Setd1a	up	-0.239	GeneBody,Promoter
H3K4me2_DER1056	chr7	127928804	127930614	Prss8	up	-0.65	Promoter
H3K4me2_DER1057	chr7	128621983	128623549	Inpp5f	down	0.523	GeneBody
H3K4me2_DER1058	chr7	128671824	128673309	Inpp5f	up	-0.863	GeneBody
H3K4me2_DER1059	chr7	130815461	130817648	Btbd16	up	-0.436	GeneBody
H3K4me2_DER1060	chr7	133570204	133572446	Tex36	up	-0.482	Gene050Kb
H3K4me2_DER1061	chr7	134668751	134672572	Dock1	up	-0.288	Promoter
H3K4me2_DER1062	chr7	134936434	134938903	Dock1,Fam196a	up	-0.489	GeneBody,Promoter
H3K4me2_DER1063	chr7	135552275	135558951	Ptpre	down	0.202	GeneBody
H3K4me2_DER1064	chr7	135846810	135848267	Intergenic	up	-0.469	Intergenic
H3K4me2_DER1065	chr7	140967040	140972176	Ifitm1	up	-0.601	Promoter
H3K4me2_DER1066	chr7	141459831	141470357	Cd151,Efcab4a,Pnpla2	up	-0.126	GeneBody,Promoter
H3K4me2_DER1067	chr7	141473276	141479168	Polr2l,Tspan4	up	-0.127	GeneBody,Promoter
H3K4me2_DER1068	chr7	141835012	141839505	Muc5b	down	0.262	Promoter
H3K4me2_DER1069	chr7	143711075	143714876	Osbpl5	down	0.259	GeneBody
H3K4me2_DER1070	chr7	144467961	144471565	Cttn	up	-0.353	Promoter
H3K4me2_DER1071	chr7	18999311	19007506	Mypop	up	-0.117	GeneBody
H3K4me2_DER1072	chr7	19255098	19258850	Vasp	up	-0.437	GeneBody
H3K4me2_DER1073	chr7	19325362	19328302	Fosb	down	0.384	Gene050Kb
H3K4me2_DER1074	chr7	25625995	25633896	B3gnt8,Bckdha	up	-0.298	GeneBody,Promoter
H3K4me2_DER1075	chr7	27328368	27335328	Ltbp4	up	-0.143	Promoter
H3K4me2_DER1076	chr7	27432658	27434463	Sptbn4	up	-0.512	GeneBody
H3K4me2_DER1077	chr7	28887947	28889491	Capn12	up	-0.421	GeneBody
H3K4me2_DER1078	chr7	28953239	28963900	Actn4	up	-0.139	Promoter
H3K4me2_DER1079	chr7	29211022	29212415	Catsperg1	down	0.502	Promoter
H3K4me2_DER1080	chr7	30776031	30779034	Dmkn	up	-0.428	Promoter
H3K4me2_DER1081	chr7	30817286	30822432	Ffar2	up	-0.306	Promoter
H3K4me2_DER1082	chr7	31096858	31098968	Hpn	up	-0.443	GeneBody
H3K4me2_DER1083	chr7	35559410	35561426	Nudt19	down	0.533	Gene010Kb
H3K4me2_DER1084	chr7	3610127	3611758	Oscar	down	0.499	GeneBody
H3K4me2_DER1085	chr7	36690291	36691607	Tshz3	down	0.554	Gene010Kb
H3K4me2_DER1086	chr7	42500378	42501783	4933421I07Rik	down	0.525	Gene100Kb
H3K4me2_DER1087	chr7	45210457	45212967	Dkkl1	up	-0.239	Promoter
H3K4me2_DER1088	chr7	45914849	45925425	Tmem143	up	-0.116	GeneBody
H3K4me2_DER1089	chr7	46179188	46180606	Abcc8	up	-0.529	Promoter
H3K4me2_DER1090	chr7	49600775	49602636	Nav2	down	0.633	GeneBody
H3K4me2_DER1091	chr7	49661582	49663236	Dbx1	up	-0.582	Gene050Kb
H3K4me2_DER1092	chr7	54834874	54836706	Luzp2	up	-0.267	Promoter
H3K4me2_DER1093	chr7	58397357	58401171	Intergenic	up	-0.241	Intergenic
H3K4me2_DER1094	chr7	60003625	60005528	Snrpn,Snurf	up	-0.754	GeneBody,Promoter
H3K4me2_DER1095	chr7	65155167	65157263	Fam189a1	up	-0.352	Promoter
H3K4me2_DER1096	chr7	75685546	75687497	Akap13	down	0.374	GeneBody
H3K4me2_DER1097	chr7	75821142	75822915	Klhl25	up	-0.571	Gene050Kb
H3K4me2_DER1098	chr7	79709533	79711127	Kif7	up	-0.365	GeneBody
H3K4me2_DER1099	chr7	80023319	80030621	Zfp710	up	-0.122	Promoter
H3K4me2_DER1100	chr7	80494471	80496232	Blm	down	0.421	GeneBody
H3K4me2_DER1101	chr7	89632020	89633809	Me3	up	-0.252	Promoter
H3K4me2_DER1102	chr8	10004415	10008087	Tnfsf13b	up	-0.344	Promoter
H3K4me2_DER1103	chr8	104508600	104510488	Ccdc79,Mir297-2	up	-0.284	GeneBody,Promoter
H3K4me2_DER1104	chr8	104960951	104964190	Ces2g	up	-0.547	Promoter
H3K4me2_DER1105	chr8	105152141	105153768	Ces4a	up	-0.353	Gene010Kb
H3K4me2_DER1106	chr8	106699640	106702318	Tango6	down	0.395	GeneBody
H3K4me2_DER1107	chr8	108695203	108697235	Zfhx3	down	0.336	Gene050Kb
H3K4me2_DER1108	chr8	108764203	108765751	Zfhx3	down	0.487	GeneBody
H3K4me2_DER1109	chr8	11311195	11314396	Col4a1,Col4a2	up	-0.181	Promoter
H3K4me2_DER1110	chr8	11830454	11832925	Arhgef7	up	-0.415	GeneBody
H3K4me2_DER1111	chr8	119594524	119596636	Dnaaf1	up	-0.53	GeneBody
H3K4me2_DER1112	chr8	120227088	120233737	A330074K22Rik	up	-0.347	Promoter
H3K4me2_DER1113	chr8	120306416	120308101	A330074K22Rik	down	0.414	Gene100Kb
H3K4me2_DER1114	chr8	120330581	120338591	Intergenic	up	-0.195	Intergenic
H3K4me2_DER1115	chr8	120483302	120513530	Gse1	up	-0.098	GeneBody
H3K4me2_DER1116	chr8	121367855	121369744	Intergenic	down	0.465	Intergenic
H3K4me2_DER1117	chr8	121649597	121652448	Zcchc14	up	-0.47	Promoter
H3K4me2_DER1118	chr8	121971145	121972468	Banp	up	-0.476	GeneBody
H3K4me2_DER1119	chr8	122109933	122113755	Banp	down	0.304	Gene100Kb
H3K4me2_DER1120	chr8	122295906	122312342	Zfpm1	up	-0.191	GeneBody
H3K4me2_DER1121	chr8	122341934	122346366	Zfpm1	up	-0.209	Gene010Kb
H3K4me2_DER1122	chr8	122522704	122525955	Piezo1	up	-0.361	GeneBody
H3K4me2_DER1123	chr8	122592670	122596901	Galns	down	0.366	GeneBody
H3K4me2_DER1124	chr8	122660847	122681326	Cbfa2t3	up	-0.203	GeneBody
H3K4me2_DER1125	chr8	122734143	122740875	Acsf3	up	-0.235	Gene050Kb
H3K4me2_DER1126	chr8	122864119	122866000	Cdh15	up	-0.343	GeneBody
H3K4me2_DER1127	chr8	122869258	122871413	Cdh15	down	0.278	Gene010Kb
H3K4me2_DER1128	chr8	123406105	123413537	Mc1r,Tubb3	up	-0.189	Promoter
H3K4me2_DER1129	chr8	123844462	123846271	Ccsap	down	0.597	GeneBody
H3K4me2_DER1130	chr8	124064867	124068483	Urb2	down	0.275	Gene050Kb
H3K4me2_DER1131	chr8	126564942	126567976	Irf2bp2	down	0.33	Gene050Kb
H3K4me2_DER1132	chr8	126851744	126853514	Tomm20	down	0.64	Gene100Kb
H3K4me2_DER1133	chr8	12872486	12878638	Atp11a	up	-0.184	Gene010Kb
H3K4me2_DER1134	chr8	12914918	12916588	Mcf2l	up	-0.675	Promoter
H3K4me2_DER1135	chr8	12930078	12934472	Mcf2l	up	-0.688	GeneBody
H3K4me2_DER1136	chr8	14320860	14322460	Dlgap2	up	-0.492	GeneBody
H3K4me2_DER1137	chr8	18737759	18742057	Angpt2,Mcph1	up	-0.208	GeneBody,Promoter
H3K4me2_DER1138	chr8	18766991	18769468	Mcph1	up	-0.433	GeneBody
H3K4me2_DER1139	chr8	23057367	23059450	Ank1	up	-0.258	Promoter
H3K4me2_DER1140	chr8	26168257	26169723	Thap1	up	-0.389	Gene010Kb
H3K4me2_DER1141	chr8	31946883	31950917	Nrg1	up	-0.358	Gene050Kb
H3K4me2_DER1142	chr8	33978144	33979625	Rbpms	up	-0.556	Gene050Kb
H3K4me2_DER1143	chr8	34079508	34081543	Dctn6	up	-0.464	Gene010Kb
H3K4me2_DER1144	chr8	34804197	34811082	Dusp4	up	-0.172	GeneBody
H3K4me2_DER1145	chr8	35249577	35251730	Intergenic	down	0.379	Intergenic
H3K4me2_DER1146	chr8	4317598	4320996	Elavl1	up	-0.351	GeneBody
H3K4me2_DER1147	chr8	47671638	47677884	Ing2	down	0.168	GeneBody
H3K4me2_DER1148	chr8	56294087	56295404	Hpgd	up	-0.909	Promoter
H3K4me2_DER1149	chr8	56931687	56933097	Intergenic	up	-0.892	Intergenic
H3K4me2_DER1150	chr8	57434762	57437263	Scrg1	down	0.289	Gene050Kb
H3K4me2_DER1151	chr8	64204040	64207518	Tll1	up	-0.31	Promoter
H3K4me2_DER1152	chr8	67996258	67997690	Psd3	down	0.561	Gene050Kb
H3K4me2_DER1153	chr8	68111554	68115308	Intergenic	down	0.356	Intergenic
H3K4me2_DER1154	chr8	70381851	70383300	Comp,Crtc1	up	-0.669	GeneBody
H3K4me2_DER1155	chr8	72007370	72010502	Cyp4f18	down	0.373	Promoter
H3K4me2_DER1156	chr8	77422189	77424793	Arhgap10	down	0.466	GeneBody
H3K4me2_DER1157	chr8	82381911	82389657	Il15	down	0.23	GeneBody
H3K4me2_DER1158	chr8	83164569	83167067	Tbc1d9	down	0.252	Promoter
H3K4me2_DER1159	chr8	83199667	83201845	Tbc1d9	down	0.495	GeneBody
H3K4me2_DER1160	chr8	83250719	83253239	Tbc1d9	up	-0.46	GeneBody
H3K4me2_DER1161	chr8	83571484	83575202	Ndufb7,Tecr	down	0.27	GeneBody
H3K4me2_DER1162	chr8	83874435	83877037	Lphn1	up	-0.264	Gene050Kb
H3K4me2_DER1163	chr8	84599642	84602558	Cacna1a	up	-0.266	GeneBody
H3K4me2_DER1164	chr8	84721287	84739725	Nfix	up	-0.144	GeneBody
H3K4me2_DER1165	chr8	86202798	86204247	Intergenic	up	-0.601	Intergenic
H3K4me2_DER1166	chr8	86477403	86478957	Abcc12	up	-0.54	Gene050Kb
H3K4me2_DER1167	chr8	88912995	88916144	Intergenic	up	-0.431	Intergenic
H3K4me2_DER1168	chr8	90975319	90977984	Chd9	down	0.301	GeneBody
H3K4me2_DER1169	chr8	91050398	91052201	Chd9	down	0.525	GeneBody
H3K4me2_DER1170	chr8	91799191	91803659	Irx3	up	-0.223	GeneBody
H3K4me2_DER1171	chr8	93840591	93842051	Gnao1	up	-0.663	GeneBody
H3K4me2_DER1172	chr8	94531453	94538348	Cpne2	up	-0.159	Promoter
H3K4me2_DER1173	chr8	94732683	94734521	Ccl22	down	0.462	Gene050Kb
H3K4me2_DER1174	chr8	94975234	95002826	Gpr56	up	-0.104	Promoter
H3K4me2_DER1175	chr8	95015716	95025016	Gpr97	down	0.165	Promoter
H3K4me2_DER1176	chr8	95702111	95704336	Ndrg4	up	-0.327	Promoter
H3K4me2_DER1177	chr9	101239260	101241311	Ppp2r3a	down	0.477	GeneBody
H3K4me2_DER1178	chr9	102505465	102506666	Ky	up	-0.646	Promoter
H3K4me2_DER1179	chr9	102538800	102543194	Ky	up	-0.33	GeneBody
H3K4me2_DER1180	chr9	102544291	102546638	Ky	up	-0.515	GeneBody
H3K4me2_DER1181	chr9	102689327	102691094	Amotl2	up	-0.368	Gene050Kb
H3K4me2_DER1182	chr9	102716578	102719797	Amotl2	up	-0.237	Promoter
H3K4me2_DER1183	chr9	102725506	102727264	Amotl2	up	-0.608	GeneBody
H3K4me2_DER1184	chr9	102777647	102778935	Gm5627	up	-0.921	Gene050Kb
H3K4me2_DER1185	chr9	102834059	102836364	Ryk	up	-0.342	Promoter
H3K4me2_DER1186	chr9	107970683	107988595	Traip	up	-0.103	GeneBody
H3K4me2_DER1187	chr9	108081967	108084114	Mst1	up	-0.562	Promoter
H3K4me2_DER1188	chr9	110726405	110727959	Pth1r	up	-0.409	GeneBody
H3K4me2_DER1189	chr9	110878896	110882247	Als2cl,Tmie	up	-0.21	Promoter
H3K4me2_DER1190	chr9	112218837	112220216	Arpp21	down	0.638	GeneBody
H3K4me2_DER1191	chr9	112233459	112236373	2900079G21Rik,Arpp21	down	0.275	Promoter
H3K4me2_DER1192	chr9	116367452	116370435	Intergenic	down	0.374	Intergenic
H3K4me2_DER1193	chr9	117250909	117253294	Rbms3	up	-0.22	Promoter
H3K4me2_DER1194	chr9	117871743	117873549	Intergenic	up	-0.375	Intergenic
H3K4me2_DER1195	chr9	118658236	118660806	Itga9	down	0.399	GeneBody
H3K4me2_DER1196	chr9	119052148	119054661	Vill	up	-0.778	Promoter
H3K4me2_DER1197	chr9	119975338	119985189	Csrnp1	up	-0.16	Promoter
H3K4me2_DER1198	chr9	120601400	120603646	5830454E08Rik	up	-0.401	Gene050Kb
H3K4me2_DER1199	chr9	121674998	121679036	Sec22c	down	0.362	Gene010Kb
H3K4me2_DER1200	chr9	121801329	121804546	Ccdc13	up	-0.401	GeneBody
H3K4me2_DER1201	chr9	123214340	123216764	Cdcp1	up	-0.557	Promoter
H3K4me2_DER1202	chr9	123925342	123926533	Ccr1	down	0.43	Gene050Kb
H3K4me2_DER1203	chr9	123935156	123939673	Ccr1	down	0.324	Gene050Kb
H3K4me2_DER1204	chr9	124099602	124110377	Ccr2	down	0.159	Gene010Kb
H3K4me2_DER1205	chr9	16499277	16502913	Intergenic	up	-0.405	Intergenic
H3K4me2_DER1206	chr9	24695437	24697071	Dpy19l2	up	-0.544	Promoter
H3K4me2_DER1207	chr9	27298384	27301318	Igsf9b	up	-0.236	Promoter
H3K4me2_DER1208	chr9	28101329	28103048	Opcml	down	0.523	GeneBody
H3K4me2_DER1209	chr9	30921530	30923280	Adamts15	up	-0.412	Promoter
H3K4me2_DER1210	chr9	32037526	32040448	Arhgap32	down	0.484	Gene100Kb
H3K4me2_DER1211	chr9	32145278	32147668	Arhgap32	down	0.366	GeneBody
H3K4me2_DER1212	chr9	32149063	32151366	Arhgap32	down	0.495	GeneBody
H3K4me2_DER1213	chr9	32615225	32616947	Fli1	down	0.543	Gene100Kb
H3K4me2_DER1214	chr9	32694069	32700731	Ets1	down	0.187	Promoter
H3K4me2_DER1215	chr9	37455685	37457321	Robo3	down	0.459	Gene050Kb
H3K4me2_DER1216	chr9	37549864	37557215	Nrgn	down	0.164	GeneBody
H3K4me2_DER1217	chr9	40459513	40461690	Gramd1b	down	0.366	Gene010Kb
H3K4me2_DER1218	chr9	41524961	41526992	Mir100	up	-0.469	Gene010Kb
H3K4me2_DER1219	chr9	42994636	42996444	Arhgef12	up	-0.604	GeneBody
H3K4me2_DER1220	chr9	4318740	4320114	Kbtbd3	down	0.495	GeneBody
H3K4me2_DER1221	chr9	44419621	44422343	Ccdc84	up	-0.354	Promoter
H3K4me2_DER1222	chr9	44866454	44870259	Kmt2a	down	0.308	GeneBody
H3K4me2_DER1223	chr9	45273744	45276497	Il10ra	down	0.415	Gene010Kb
H3K4me2_DER1224	chr9	45837914	45855064	Bace1	up	-0.173	Promoter
H3K4me2_DER1225	chr9	48403362	48408775	Nxpe4	down	0.328	Gene010Kb
H3K4me2_DER1226	chr9	48759906	48762183	Zbtb16	down	0.417	GeneBody
H3K4me2_DER1227	chr9	49796199	49799523	Ncam1	up	-0.217	Promoter
H3K4me2_DER1228	chr9	50833077	50835243	Alg9	down	0.429	GeneBody
H3K4me2_DER1229	chr9	5307663	5312313	Casp4	up	-0.266	Promoter
H3K4me2_DER1230	chr9	5343227	5347979	Casp12	up	-0.322	GeneBody
H3K4me2_DER1231	chr9	54067376	54070296	Tnfaip8l3	up	-0.226	Promoter
H3K4me2_DER1232	chr9	56074854	56077574	Pstpip1	down	0.362	Gene050Kb
H3K4me2_DER1233	chr9	56324266	56326137	Peak1	down	0.383	GeneBody
H3K4me2_DER1234	chr9	57416617	57418602	Ppcdc	down	0.41	GeneBody
H3K4me2_DER1235	chr9	58311533	58313672	Loxl1	up	-0.312	Promoter
H3K4me2_DER1236	chr9	61021403	61023722	Gm5122	down	0.353	Gene010Kb
H3K4me2_DER1237	chr9	62931536	62935517	Pias1	down	0.256	GeneBody
H3K4me2_DER1238	chr9	63969160	63971519	Smad6	down	0.443	GeneBody
H3K4me2_DER1239	chr9	64563664	64565311	Megf11	up	-0.618	GeneBody
H3K4me2_DER1240	chr9	67484378	67485902	Tln2	up	-0.91	GeneBody
H3K4me2_DER1241	chr9	71154837	71169480	Aqp9,LOC102635087	up	-0.182	GeneBody,Promoter
H3K4me2_DER1242	chr9	72035820	72040785	Tcf12	up	-0.284	GeneBody
H3K4me2_DER1243	chr9	72448006	72450461	Mns1	down	0.305	GeneBody
H3K4me2_DER1244	chr9	72678414	72679680	Nedd4	up	-0.673	GeneBody
H3K4me2_DER1245	chr9	75610061	75611900	Tmod2	up	-0.284	Promoter
H3K4me2_DER1246	chr9	7773713	7777249	Tmem123	down	0.376	GeneBody
H3K4me2_DER1247	chr9	80350981	80352714	Impg1	up	-0.561	GeneBody
H3K4me2_DER1248	chr9	85409961	85411800	Fam46a	down	0.652	Gene100Kb
H3K4me2_DER1249	chr9	85841550	85845089	Tpbg	up	-0.2	Promoter
H3K4me2_DER1250	chr9	86392764	86394737	Ube2cbp	down	0.547	GeneBody
H3K4me2_DER1251	chr9	95693413	95695261	Pcolce2	up	-0.513	GeneBody
H3K4me2_DER1252	chr9	96360026	96366239	Atp1b3	down	0.204	Promoter
H3K4me2_DER1253	chr9	96543481	96545022	Rasa2	up	-0.485	GeneBody
H3K4me2_DER1254	chr9	96611177	96613655	Rasa2	down	0.409	GeneBody
H3K4me2_DER1255	chrX	102932864	102934743	Gm5126	up	-0.364	Promoter
H3K4me2_DER1256	chrX	103474273	103478757	Tsix,Xist	up	-0.436	GeneBody
H3K4me2_DER1257	chrX	103479979	103484660	Tsix,Xist	up	-0.331	GeneBody,Promoter
H3K4me2_DER1258	chrX	107149049	107151859	A630033H20Rik	down	0.452	Promoter
H3K4me2_DER1259	chrX	13279097	13285753	Ddx3x	up	-0.203	Promoter
H3K4me2_DER1260	chrX	137569402	137572100	Il1rapl2	down	0.489	Promoter
H3K4me2_DER1261	chrX	44367158	44368910	Dcaf12l2	up	-0.492	Promoter
H3K4me2_DER1262	chrX	50549260	50550917	Firre	up	-0.626	Gene010Kb
H3K4me2_DER1263	chrX	51679497	51682163	Hs6st2	up	-0.308	Promoter
H3K4me2_DER1264	chrX	52743234	52746778	Kis2	down	0.226	Promoter
H3K4me2_DER1265	chrX	69359539	69361825	Aff2	up	-0.391	Promoter
H3K4me2_DER1266	chrX	9199302	9201283	Lancl3	up	-0.306	Promoter
H3K4me2_DER1267	chrY	1284282	1286248	Ddx3y	down	0.889	Promoter
